# Supplementary material for: Identification guide to some Diaptomid species (Crustacea, Copepoda, Calanoida, Diaptomidae) of “de la Plata” River Basin (South America)
Source: Zookeys. 2015 Apr 20;(497):1–111. doi: 10.3897/zookeys.497.8091 (PMC4410162; doi:10.3897/zookeys.497.8091)
Supplement: XML Treatment for Argyrodiaptomus azevedoi [file zookeys.497.8091-treatment1.xml]

<!DOCTYPE tp:taxon-treatment
  PUBLIC "-//TaxonX//DTD Taxonomic Treatment Publishing DTD v0 20100105//EN" "tax-treatment-NSO.dtd">
<tp:taxon-treatment xmlns:tp="http://www.plazi.org/taxpub"><tp:treatment-meta><kwd-group><label>Taxon classification</label><kwd><named-content content-type="kingdom">Animalia</named-content></kwd><kwd><named-content content-type="order">Calanoida</named-content></kwd><kwd><named-content content-type="family">Diaptomidae</named-content></kwd></kwd-group><mixed-citation publication-type="journal"><person-group><name><surname>Perbiche-Neves</surname><given-names>Gilmar</given-names></name><name><surname>Boxshall</surname><given-names>Geoffrey Allan</given-names></name><name><surname>Previattelli</surname><given-names>Daniel</given-names></name><name><surname>Nogueira</surname><given-names>Marcos Gomes</given-names></name><name><surname>da Rocha</surname><given-names>Carlos Eduardo Falavigna</given-names></name></person-group><article-title>Identification guide to some Diaptomid species (<tp:taxon-name><tp:taxon-name-part taxon-name-part-type="subphylum">Crustacea</tp:taxon-name-part></tp:taxon-name>, <tp:taxon-name><tp:taxon-name-part taxon-name-part-type="subclass">Copepoda</tp:taxon-name-part></tp:taxon-name>, <tp:taxon-name><tp:taxon-name-part taxon-name-part-type="order">Calanoida</tp:taxon-name-part></tp:taxon-name>, <tp:taxon-name><tp:taxon-name-part taxon-name-part-type="family">Diaptomidae</tp:taxon-name-part></tp:taxon-name>) of “de la Plata” River Basin (South America)</article-title><source>Zookeys</source><day>20</day><month>4</month><year>2015</year><volume>2015</volume><issue>497</issue><fpage>1</fpage><lpage>111</lpage><pub-id pub-id-type="doi">10.3897/zookeys.497.8091</pub-id></mixed-citation></tp:treatment-meta><tp:nomenclature><tp:taxon-name>
                                <tp:taxon-name-part taxon-name-part-type="genus">Argyrodiaptomus</tp:taxon-name-part>
                                <tp:taxon-name-part taxon-name-part-type="species">azevedoi</tp:taxon-name-part>
                            </tp:taxon-name><tp:taxon-authority>(Wright, 1935)</tp:taxon-authority><xref ref-type="fig" rid="F4">Figs 4</xref><xref ref-type="fig" rid="F5">, 5</xref><xref ref-type="fig" rid="F6">, 6</xref><xref ref-type="fig" rid="F7">, 7</xref><xref ref-type="fig" rid="F8">, 8</xref><xref ref-type="fig" rid="F9">, 9</xref><tp:nomenclature-citation-list><tp:nomenclature-citation><tp:taxon-name><tp:taxon-name-part taxon-name-part-type="genus">Diaptomus</tp:taxon-name-part> <tp:taxon-name-part taxon-name-part-type="species">azevedoi</tp:taxon-name-part></tp:taxon-name><comment> Wright, 1935</comment></tp:nomenclature-citation></tp:nomenclature-citation-list></tp:nomenclature><tp:treatment-sec sec-type="Diagnosis"><title>Diagnosis.</title><p><bold>Adult male, body length (excluding caudal setae) 1704 µm.</bold> Segment 11 of A1R with modified seta about twice length of modified seta on segment 10; segment 13 with long modified seta extending well beyond mid-point of segment 14 (Figs <xref ref-type="fig" rid="F4">4D</xref>, <xref ref-type="fig" rid="F5">5A–C, G</xref>); segment 20 with or without small distal process (cf. Figs <xref ref-type="fig" rid="F4">4J</xref> and <xref ref-type="fig" rid="F5">5E</xref>). First endopodal segment of A2 ornamented with pore and patch of spinules (Figs <xref ref-type="fig" rid="F4">4L</xref>, <xref ref-type="fig" rid="F5">5D</xref>). Inner margin of left and right BspP5 ornamented with several groups of small spinules (Figs <xref ref-type="fig" rid="F4">4E, F, I, K</xref>, <xref ref-type="fig" rid="F6">6D, E, G</xref>). Lateral spine moderately long, about 1/3 length of terminal claw, inserted at outer-distal angle (Figs <xref ref-type="fig" rid="F4">4H</xref>, <xref ref-type="fig" rid="F6">6C</xref>). Terminal claw weakly sinuously curved over most of its length, strongly recurved distally (Figs <xref ref-type="fig" rid="F4">4A–C, G, H</xref>, <xref ref-type="fig" rid="F6">6A</xref>). EnpP5 2-segmented (Fig. <xref ref-type="fig" rid="F6">6B, F</xref>).</p><fig id="F4" position="float" orientation="portrait"><label>Figure 4.</label><caption><p><italic><tp:taxon-name><tp:taxon-name-part taxon-name-part-type="genus">Argyrodiaptomus</tp:taxon-name-part> <tp:taxon-name-part taxon-name-part-type="species">azevedoi</tp:taxon-name-part></tp:taxon-name></italic> male. <bold>A, B, C</bold> Different views of Right P5 <bold>D</bold> Segments 12, 13 and 14 of A1R <bold>E, F</bold> Different views of Left P5, showing details of spinular ornamentation <bold>G</bold> Right Exp2P5 <bold>H</bold> Right P5 <bold>I</bold> Basal segments of right and left P5 <bold>J</bold> Segments 20, 21 and 22 of A1R <bold>K</bold> Detail showing spinules on BspP5R <bold>L</bold> Endopod of A2, showing pore and spinular ornamentation.</p></caption><graphic xmlns:xlink="http://www.w3.org/1999/xlink" xlink:href="zookeys-497-001-g004.jpg" position="float" orientation="portrait" xlink:type="simple" id="oo_42248.jpg"/></fig><fig id="F5" position="float" orientation="portrait"><label>Figure 5.</label><caption><p><italic><tp:taxon-name><tp:taxon-name-part taxon-name-part-type="genus">Argyrodiaptomus</tp:taxon-name-part> <tp:taxon-name-part taxon-name-part-type="species">azevedoi</tp:taxon-name-part></tp:taxon-name></italic> male, SEM photographs. <bold>A</bold> Geniculate right antennule (500 µm) <bold>B</bold> Segments 12–17 of A1R (300 µm) <bold>C</bold> Segments 13–14 of A1R (100 µm) <bold>D</bold> Enp of A2, showing pore and spinular ornamentation (50 µm) <bold>E</bold> Segments 20–22 of A1R (100 µm) <bold>F</bold> Inset showing pore on segment 20 of A1R (5 µm) <bold>G</bold> Segments 12–16 of A1R (100 µm) <bold>H</bold> A2 (200 µm) <bold>I</bold> Maxillipeds (200 µm) <bold>J</bold> Distal endite of maxilliped (50 µm) <bold>K</bold> Maxilliped (200 µm).</p></caption><graphic xmlns:xlink="http://www.w3.org/1999/xlink" xlink:href="zookeys-497-001-g005.jpg" position="float" orientation="portrait" xlink:type="simple" id="oo_42249.jpg"/></fig><fig id="F6" position="float" orientation="portrait"><label>Figure 6.</label><caption><p><italic><tp:taxon-name><tp:taxon-name-part taxon-name-part-type="genus">Argyrodiaptomus</tp:taxon-name-part> <tp:taxon-name-part taxon-name-part-type="species">azevedoi</tp:taxon-name-part></tp:taxon-name></italic> male, SEM photographs. <bold>A</bold> P5R (100 µm) <bold>B</bold> P5L and P5R (200 µm) <bold>C</bold> P5R (200 µm) <bold>D</bold> P5L (100 µm) <bold>E</bold> P5L (50 µm) <bold>F</bold> EnpP5R (20 µm) <bold>G</bold> BspP5L, showing ornamentation of spinules (50 µm).</p></caption><graphic xmlns:xlink="http://www.w3.org/1999/xlink" xlink:href="zookeys-497-001-g006.jpg" position="float" orientation="portrait" xlink:type="simple" id="oo_42250.jpg"/></fig><p><bold>Adult female, body length (excluding caudal setae) 1851 µm.</bold> Dorsal surface of Ped4 and Ped5 without spinule rows; complete suture present between Ped4 and Ped5; lateral wings slightly asymmetrical, with right wing larger than left; each wing with two sensillae close to postero-distal corner (Fig. <xref ref-type="fig" rid="F7">7A</xref>). GS asymmetrical, about 1.6 times longer than wide; anterior part weakly swollen, right side more swollen than left (Figs <xref ref-type="fig" rid="F7">7A</xref>, <xref ref-type="fig" rid="F8">8A, H</xref>). P5 symmetrical (Figs <xref ref-type="fig" rid="F7">7B</xref>, <xref ref-type="fig" rid="F8">8I</xref>), with small conical process at outer distal corner of Cx with strong triangular apical sensilla. BspP5 with short outer seta about 1/3 length of EnpP5. EnpP5 unisegmented, with longitudinal groove (Fig. <xref ref-type="fig" rid="F8">8D-E</xref>). Exp 3-segmented; lateral spine of Exp2 exceeding length of Exp3 (Fig. <xref ref-type="fig" rid="F8">8F</xref>); external seta on Exp3 about 1/3 length of internal seta (Fig. <xref ref-type="fig" rid="F7">7B</xref>); internal seta reaching 2/3 of terminal claw length (Fig. <xref ref-type="fig" rid="F8">8F</xref>).</p><fig id="F7" position="float" orientation="portrait"><label>Figure 7.</label><caption><p><italic><tp:taxon-name><tp:taxon-name-part taxon-name-part-type="genus">Argyrodiaptomus</tp:taxon-name-part> <tp:taxon-name-part taxon-name-part-type="species">azevedoi</tp:taxon-name-part></tp:taxon-name></italic> female. <bold>A</bold> Dorsal view of Ped4 and Ped5 and GS <bold>B</bold> P5R.</p></caption><graphic xmlns:xlink="http://www.w3.org/1999/xlink" xlink:href="zookeys-497-001-g007.jpg" position="float" orientation="portrait" xlink:type="simple" id="oo_42251.jpg"/></fig><fig id="F8" position="float" orientation="portrait"><label>Figure 8.</label><caption><p><italic><tp:taxon-name><tp:taxon-name-part taxon-name-part-type="genus">Argyrodiaptomus</tp:taxon-name-part> <tp:taxon-name-part taxon-name-part-type="species">azevedoi</tp:taxon-name-part></tp:taxon-name></italic> female, SEM photographs. <bold>A</bold> Ventral view of fifth pediger bearing P5, and GS with eggs attached (200 µm) <bold>B</bold> Distal endite of maxilliped (50 µm) <bold>C</bold> Detail of spinules on basis of antenna (50 µm) <bold>D</bold> P5L (50 µm) <bold>E</bold> P5R (50 µm) <bold>F</bold> Distal part of ExpP5R (50 µm) <bold>G</bold> Apical spine of Enp3P4 (100 µm) <bold>H</bold> Genital area (fertilized female) on ventral surface of GS (50 µm) <bold>I</bold> P5 (100 µm).</p></caption><graphic xmlns:xlink="http://www.w3.org/1999/xlink" xlink:href="zookeys-497-001-g008.jpg" position="float" orientation="portrait" xlink:type="simple" id="oo_42252.jpg"/></fig></tp:treatment-sec><tp:treatment-sec sec-type="Remarks"><title>Remarks.</title><p>In identifying species of <tp:taxon-name><tp:taxon-name-part taxon-name-part-type="family">Diaptomidae</tp:taxon-name-part></tp:taxon-name> in general, caution must be exercised in using the shape of segment 20 of A1R for species identification because it is often variable within a population. This segment has a falciform process at the distal angle in several species (<xref ref-type="bibr" rid="B37">Paggi 1976</xref>) but, as <xref ref-type="bibr" rid="B68">Wright (1935)</xref> points out, in a sample of 25 males of <italic><tp:taxon-name><tp:taxon-name-part taxon-name-part-type="genus">Argyrodiaptomus</tp:taxon-name-part> <tp:taxon-name-part taxon-name-part-type="species">azevedoi</tp:taxon-name-part></tp:taxon-name></italic>, 11 did not exhibit any process (Fig. <xref ref-type="fig" rid="F4">4J</xref>) while the remaining 14 carried a short process (Fig. <xref ref-type="fig" rid="F5">5E</xref>). There is an extensive ornamentation of spinule patches on the surface of the male BspP5 in this species.</p><p>Ultrafine-scale ornamentation characters might prove to be valuable in future comparative studies, including 1) the presence of a pore on segment 20 of male A1R (Fig. <xref ref-type="fig" rid="F5">5F</xref>), 2) the presence/absence of spinules of the basepodite of the A2B in both sexes (Figs <xref ref-type="fig" rid="F5">5H</xref>, <xref ref-type="fig" rid="F8">8C</xref>), 3), the presence of a pore on the outer surface of the syncoxa, and of spinules on the distal syncoxal endite of the maxilliped (Figs <xref ref-type="fig" rid="F5">5I–K</xref>, <xref ref-type="fig" rid="F8">8B</xref>), and 4) details of the spinulation on the terminal setae of ExpP4 (Fig. <xref ref-type="fig" rid="F8">8G</xref>). In the absence of comparable SEM-based data on other species, such data cannot be used for routine species discrimination at present.</p><p>This species is widely distributed, extending from northeastern Brazil to the Itaipu Reservoir at the end of the upper Paraná River in southern Brazil (Fig. <xref ref-type="fig" rid="F9">9</xref>). Typically, few individuals are found in any one sample, so this is not a common species. However, among <italic><tp:taxon-name><tp:taxon-name-part taxon-name-part-type="genus">Argyrodiaptomus</tp:taxon-name-part></tp:taxon-name></italic>, this species is rarely misidentified, given its large body size and distinctive P5.</p><fig id="F9" position="float" orientation="portrait"><label>Figure 9.</label><caption><p>Geographical distribution of <italic><tp:taxon-name><tp:taxon-name-part taxon-name-part-type="genus">Argyrodiaptomus</tp:taxon-name-part> <tp:taxon-name-part taxon-name-part-type="species">azevedoi</tp:taxon-name-part></tp:taxon-name></italic> in de la Plata river basin.</p></caption><graphic xmlns:xlink="http://www.w3.org/1999/xlink" xlink:href="zookeys-497-001-g009.jpg" position="float" orientation="portrait" xlink:type="simple" id="oo_42253.jpg"/></fig><!--PageBreak--><!--PageBreak--></tp:treatment-sec><ref-list><ref id="B37"><mixed-citation xmlns:xlink="http://www.w3.org/1999/xlink" xlink:type="simple"><person-group><name name-style="western"><surname>Paggi</surname><given-names>JC</given-names></name></person-group> (<year>1976</year>) <article-title><italic><tp:taxon-name><tp:taxon-name-part taxon-name-part-type="genus">Diaptomus</tp:taxon-name-part> <tp:taxon-name-part taxon-name-part-type="species">susanae</tp:taxon-name-part></tp:taxon-name></italic>: nueva especie de <tp:taxon-name><tp:taxon-name-part taxon-name-part-type="family">Diaptomidae</tp:taxon-name-part></tp:taxon-name> hallada en la provincia de Entre Ríos, Republica Argentina.</article-title><source>Physis, Buenos Aires</source><volume>35</volume>(<issue>91</issue>): <fpage>85</fpage>–<lpage>92</lpage>.</mixed-citation></ref><ref id="B68"><mixed-citation xmlns:xlink="http://www.w3.org/1999/xlink" xlink:type="simple"><person-group><name name-style="western"><surname>Wright</surname><given-names>S</given-names></name></person-group> (<year>1935</year>) <article-title>Three new species of <italic><tp:taxon-name><tp:taxon-name-part taxon-name-part-type="genus">Diaptomus</tp:taxon-name-part></tp:taxon-name></italic> from Northeast Brasil.</article-title><source>Anais da Academia Brasileira de Ciências</source><volume>7</volume>: <fpage>213</fpage>–<lpage>233</lpage> + pls. 1–4.</mixed-citation></ref></ref-list></tp:taxon-treatment>
