# Supplementary material for: Identification guide to some Diaptomid species (Crustacea, Copepoda, Calanoida, Diaptomidae) of “de la Plata” River Basin (South America)
Source: Zookeys. 2015 Apr 20;(497):1–111. doi: 10.3897/zookeys.497.8091 (PMC4410162; doi:10.3897/zookeys.497.8091)
Supplement: XML Treatment for Argyrodiaptomus denticulatus [file zookeys.497.8091-treatment2.xml]

<!DOCTYPE tp:taxon-treatment
  PUBLIC "-//TaxonX//DTD Taxonomic Treatment Publishing DTD v0 20100105//EN" "tax-treatment-NSO.dtd">
<tp:taxon-treatment xmlns:tp="http://www.plazi.org/taxpub"><tp:treatment-meta><kwd-group><label>Taxon classification</label><kwd><named-content content-type="kingdom">Animalia</named-content></kwd><kwd><named-content content-type="order">Calanoida</named-content></kwd><kwd><named-content content-type="family">Diaptomidae</named-content></kwd></kwd-group><mixed-citation publication-type="journal"><person-group><name><surname>Perbiche-Neves</surname><given-names>Gilmar</given-names></name><name><surname>Boxshall</surname><given-names>Geoffrey Allan</given-names></name><name><surname>Previattelli</surname><given-names>Daniel</given-names></name><name><surname>Nogueira</surname><given-names>Marcos Gomes</given-names></name><name><surname>da Rocha</surname><given-names>Carlos Eduardo Falavigna</given-names></name></person-group><article-title>Identification guide to some Diaptomid species (<tp:taxon-name><tp:taxon-name-part taxon-name-part-type="subphylum">Crustacea</tp:taxon-name-part></tp:taxon-name>, <tp:taxon-name><tp:taxon-name-part taxon-name-part-type="subclass">Copepoda</tp:taxon-name-part></tp:taxon-name>, <tp:taxon-name><tp:taxon-name-part taxon-name-part-type="order">Calanoida</tp:taxon-name-part></tp:taxon-name>, <tp:taxon-name><tp:taxon-name-part taxon-name-part-type="family">Diaptomidae</tp:taxon-name-part></tp:taxon-name>) of “de la Plata” River Basin (South America)</article-title><source>Zookeys</source><day>20</day><month>4</month><year>2015</year><volume>2015</volume><issue>497</issue><fpage>1</fpage><lpage>111</lpage><pub-id pub-id-type="doi">10.3897/zookeys.497.8091</pub-id></mixed-citation></tp:treatment-meta><tp:nomenclature><tp:taxon-name>
                                <tp:taxon-name-part taxon-name-part-type="genus">Argyrodiaptomus</tp:taxon-name-part>
                                <tp:taxon-name-part taxon-name-part-type="species">denticulatus</tp:taxon-name-part>
                            </tp:taxon-name><tp:taxon-authority>(Pesta, 1927)</tp:taxon-authority><xref ref-type="fig" rid="F10">Figs 10</xref><xref ref-type="fig" rid="F11">, 11</xref><xref ref-type="fig" rid="F12">, 12</xref><xref ref-type="fig" rid="F13">, 13</xref><xref ref-type="fig" rid="F14">, 14</xref><!--PageBreak--><!--PageBreak--><!--PageBreak--><tp:nomenclature-citation-list><tp:nomenclature-citation><tp:taxon-name><tp:taxon-name-part taxon-name-part-type="genus">Diaptomus</tp:taxon-name-part> <tp:taxon-name-part taxon-name-part-type="species">denticulatus</tp:taxon-name-part></tp:taxon-name><comment> Pesta, 1927</comment></tp:nomenclature-citation></tp:nomenclature-citation-list></tp:nomenclature><tp:treatment-sec sec-type="Diagnosis"><title>Diagnosis.</title><p><bold>Adult male, body length 1657 µm.</bold> Dorsal surface of Ped5 ornamented with irregular rows of spinules (Figs <xref ref-type="fig" rid="F10">10D</xref>, <xref ref-type="fig" rid="F11">11A</xref>). Ur4 with rows of spinules on dorsal surface. Antennules (Fig. <xref ref-type="fig" rid="F11">11D</xref>) long, reaching beyond posterior margin of Ur2 but not exceeding CR. Modified seta of segment 13 of A1R with acute apex and reaching middle of segment 14 (Figs <xref ref-type="fig" rid="F10">10A</xref>, <xref ref-type="fig" rid="F11">11C</xref>); spinous process on anterior margin of segment 15 always present and well developed, slightly curved. Segment 20 typically with long, curved distal process (Figs <xref ref-type="fig" rid="F10">10C</xref>, <xref ref-type="fig" rid="F11">11B</xref>). Enp1A2 with row of spinules on dorsal margin and single pore. BspP5R with proximal expansion on internal margin, overlapping BspP5L (Fig. <xref ref-type="fig" rid="F10">10B</xref>); BspP5R ornamented with small spinules on surface of rounded distal process on inner margin; inner surface of BspP5L with spinules. Exp2P5 or<!--PageBreak-->namented with minute spinules on process on outer margin proximal to insertion of lateral seta (Fig. <xref ref-type="fig" rid="F11">11E–H</xref>).</p><fig id="F10" position="float" orientation="portrait"><label>Figure 10.</label><caption><p><italic><tp:taxon-name><tp:taxon-name-part taxon-name-part-type="genus">Argyrodiaptomus</tp:taxon-name-part> <tp:taxon-name-part taxon-name-part-type="species">denticulatus</tp:taxon-name-part></tp:taxon-name></italic> male. <bold>A</bold> Segments 13–16 of A1R, showing spinous processes on segments 13 and 15 (arrowed) <bold>B</bold> Complete P5, showing proximal lobe on right Bsp overlapping margin of left Bsp <bold>C</bold> Segment 20 of A1R <bold>D</bold> Part of boundary between Ped4 and Ped5, showing ornamentation of dorsal spinules.</p></caption><graphic xmlns:xlink="http://www.w3.org/1999/xlink" xlink:href="zookeys-497-001-g010.jpg" position="float" orientation="portrait" xlink:type="simple" id="oo_42254.jpg"/></fig><fig id="F11" position="float" orientation="portrait"><label>Figure 11.</label><caption><p>SEM photographs. <italic><tp:taxon-name><tp:taxon-name-part taxon-name-part-type="genus">Argyrodiaptomus</tp:taxon-name-part> <tp:taxon-name-part taxon-name-part-type="species">denticulatus</tp:taxon-name-part></tp:taxon-name></italic> male. <bold>A</bold> Dorsolateral view of right side of Ped4 and Ped5 (100 µm) <bold>B</bold> Segment 20 of A1R (100 µm) <bold>C</bold> Segments 11–15 of A1R (200 µm) <bold>D</bold> A1R (500 µm) <bold>E</bold> P5R (200 µm) <bold>F, G</bold> Detail showing spinular ornamentation on process at base of lateral spine of Exp2P5R (<bold>F</bold> = 10 µm; <bold>G</bold> = 10 µm) <bold>H</bold> Right P5 (200 µm).</p></caption><graphic xmlns:xlink="http://www.w3.org/1999/xlink" xlink:href="zookeys-497-001-g011.jpg" position="float" orientation="portrait" xlink:type="simple" id="oo_42255.jpg"/></fig><p><bold>Adult female, body length 1753 µm.</bold> Spinules present dorsally along posterior margins of Ped3 and Ped4 (Fig. <xref ref-type="fig" rid="F13">13A</xref>). Complete suture present between Ped4 and <!--PageBreak-->Ped5. Lateral wings on Ped5 slightly asymmetrical, left wing longer than right; both wings projecting posteriorly, carrying two sensillae each, one at postero-distal corner (Fig. <xref ref-type="fig" rid="F13">13B</xref>). GS slightly asymmetrical, about twice as long as wide and slightly swollen anteriorly (Fig. <xref ref-type="fig" rid="F12">12A</xref>). P5 symmetrical (Fig. <xref ref-type="fig" rid="F12">12B</xref>), with small conical process at outer distal corner of Cx, bearing short triangular sensilla, bifid apically. BspP5 with short external seta, approximately one third length of Exp1P5. EnpP5 2-segmented, with two apical setae and distal row of spinules (Fig. <xref ref-type="fig" rid="F12">12B, C</xref>). ExpP5 3-segmented; lateral spine of Exp2P5 short, extending only to middle of Exp3P5; internal seta of Exp3P5 reaching beyond middle of terminal claw (Fig. <xref ref-type="fig" rid="F13">13E</xref>); external seta of Exp3P5 about 1/4 length of inner seta; terminal claw with two rows of 10–15 strong spinules (Fig. <xref ref-type="fig" rid="F13">13C–D</xref>).</p><fig id="F12" position="float" orientation="portrait"><label>Figure 12.</label><caption><p><italic><tp:taxon-name><tp:taxon-name-part taxon-name-part-type="genus">Argyrodiaptomus</tp:taxon-name-part> <tp:taxon-name-part taxon-name-part-type="species">denticulatus</tp:taxon-name-part></tp:taxon-name></italic> female. <bold>A</bold> Dorsal view of posterior pedigers and GS <bold>B</bold> Complete P5 <bold>C</bold> Lateral view of left P5, with enlargement showing EnpP5.</p></caption><graphic xmlns:xlink="http://www.w3.org/1999/xlink" xlink:href="zookeys-497-001-g012.jpg" position="float" orientation="portrait" xlink:type="simple" id="oo_42256.jpg"/></fig><fig id="F13" position="float" orientation="portrait"><label>Figure 13.</label><caption><p><italic><tp:taxon-name><tp:taxon-name-part taxon-name-part-type="genus">Argyrodiaptomus</tp:taxon-name-part> <tp:taxon-name-part taxon-name-part-type="species">denticulatus</tp:taxon-name-part></tp:taxon-name></italic> female, SEM photographs. <bold>A</bold> Dorsolateral view of Ped4 and Ped5, showing ornamentation of spinules (200 µm) <bold>B</bold> Lateral wings on left side of Ped5, showing sensilla at apex of each projection (100 µm) <bold>C</bold> Left terminal claw (50 µm) <bold>D</bold> Right terminal claw (50 µm) <bold>E</bold> Lateral view of P5 (100 µm).</p></caption><graphic xmlns:xlink="http://www.w3.org/1999/xlink" xlink:href="zookeys-497-001-g013.jpg" position="float" orientation="portrait" xlink:type="simple" id="oo_42257.jpg"/></fig></tp:treatment-sec><tp:treatment-sec sec-type="Remarks"><title>Remarks.</title><p>The male illustrated was collected from the Salto Grande reservoir (SGRA-D), Uruguay River. The female illustrated here belongs to the collection of the <!--PageBreak--><!--PageBreak-->Museo Argentino de Ciencias Naturales (Buenos Aires) (MACN-In 29733), and was examined because of the scarcity of females in the samples from de la Plata river basin. This species can be readily identified because of the distinctive structure of its P5 and the presence of dorsal rows of spinules on the male pedigers, which are lacking in other species of <italic><tp:taxon-name><tp:taxon-name-part taxon-name-part-type="genus">Argyrodiaptomus</tp:taxon-name-part></tp:taxon-name></italic>.</p><p>This species is common in the lower regions of the basins of the Paraná and Uruguay rivers (Figure <xref ref-type="fig" rid="F14">14</xref>), and has been reported in several studies, particularly by Argentinian researchers. <xref ref-type="bibr" rid="B58">Santos-Silva (2008)</xref> recorded this species in southern Brazil, in the state of Rio Grande do Sul. <xref ref-type="bibr" rid="B49">Previattelli et al. (2013)</xref> included a record of this species from Bolivia, a distance of about 1,300 km north of the previous northernmost record. It is possible that the distribution of this species extends beyond this northern limit to at least the line of latitude 35°, but verification is needed.</p><fig id="F14" position="float" orientation="portrait"><label>Figure 14.</label><caption><p>Geographical distribution of <italic><tp:taxon-name><tp:taxon-name-part taxon-name-part-type="genus">Argyrodiaptomus</tp:taxon-name-part> <tp:taxon-name-part taxon-name-part-type="species">denticulatus</tp:taxon-name-part></tp:taxon-name></italic> in de la Plata river basin.</p></caption><graphic xmlns:xlink="http://www.w3.org/1999/xlink" xlink:href="zookeys-497-001-g014.jpg" position="float" orientation="portrait" xlink:type="simple" id="oo_42258.jpg"/></fig><!--PageBreak--><!--PageBreak--></tp:treatment-sec><ref-list><ref id="B58"><mixed-citation xmlns:xlink="http://www.w3.org/1999/xlink" xlink:type="simple"><person-group><name name-style="western"><surname>Santos-Silva</surname><given-names>EN</given-names></name></person-group> (<year>2008</year>) <article-title>Calanoid Copepods of the families <tp:taxon-name><tp:taxon-name-part taxon-name-part-type="family">Diaptomidae</tp:taxon-name-part></tp:taxon-name>, <tp:taxon-name><tp:taxon-name-part taxon-name-part-type="family">Pseudodiaptomidae</tp:taxon-name-part></tp:taxon-name>, and <tp:taxon-name><tp:taxon-name-part taxon-name-part-type="family">Centropagidae</tp:taxon-name-part></tp:taxon-name> from Brasil.</article-title><source>Biologia Geral e Experimental</source><volume>8</volume>(<issue>1</issue>): <fpage>3</fpage>–<lpage>67</lpage>.</mixed-citation></ref><ref id="B49"><mixed-citation xmlns:xlink="http://www.w3.org/1999/xlink" xlink:type="simple"><person-group><name name-style="western"><surname>Previattelli</surname><given-names>D</given-names></name><name name-style="western"><surname>Perbiche-Neves</surname><given-names>G</given-names></name><name name-style="western"><surname>Santos-Silva</surname><given-names>EN</given-names></name></person-group> (<year>2013</year>) <article-title>New <tp:taxon-name><tp:taxon-name-part taxon-name-part-type="family">Diaptomidae</tp:taxon-name-part></tp:taxon-name> records (<tp:taxon-name><tp:taxon-name-part taxon-name-part-type="subphylum">Crustacea</tp:taxon-name-part></tp:taxon-name>: <tp:taxon-name><tp:taxon-name-part taxon-name-part-type="subclass">Copepoda</tp:taxon-name-part></tp:taxon-name>: <tp:taxon-name><tp:taxon-name-part taxon-name-part-type="order">Calanoida</tp:taxon-name-part></tp:taxon-name>: <tp:taxon-name><tp:taxon-name-part taxon-name-part-type="family">Diaptomidae</tp:taxon-name-part></tp:taxon-name>) in the Neotropical region.</article-title><source>Check List</source><volume>9</volume>(<issue>4</issue>): <fpage>700</fpage>–<lpage>713</lpage>.</mixed-citation></ref></ref-list></tp:taxon-treatment>
