# Supplementary material for: Identification guide to some Diaptomid species (Crustacea, Copepoda, Calanoida, Diaptomidae) of “de la Plata” River Basin (South America)
Source: Zookeys. 2015 Apr 20;(497):1–111. doi: 10.3897/zookeys.497.8091 (PMC4410162; doi:10.3897/zookeys.497.8091)
Supplement: XML Treatment for Argyrodiaptomus falcifer [file zookeys.497.8091-treatment3.xml]

<!DOCTYPE tp:taxon-treatment
  PUBLIC "-//TaxonX//DTD Taxonomic Treatment Publishing DTD v0 20100105//EN" "tax-treatment-NSO.dtd">
<tp:taxon-treatment xmlns:tp="http://www.plazi.org/taxpub"><tp:treatment-meta><kwd-group><label>Taxon classification</label><kwd><named-content content-type="kingdom">Animalia</named-content></kwd><kwd><named-content content-type="order">Calanoida</named-content></kwd><kwd><named-content content-type="family">Diaptomidae</named-content></kwd></kwd-group><mixed-citation publication-type="journal"><person-group><name><surname>Perbiche-Neves</surname><given-names>Gilmar</given-names></name><name><surname>Boxshall</surname><given-names>Geoffrey Allan</given-names></name><name><surname>Previattelli</surname><given-names>Daniel</given-names></name><name><surname>Nogueira</surname><given-names>Marcos Gomes</given-names></name><name><surname>da Rocha</surname><given-names>Carlos Eduardo Falavigna</given-names></name></person-group><article-title>Identification guide to some Diaptomid species (<tp:taxon-name><tp:taxon-name-part taxon-name-part-type="subphylum">Crustacea</tp:taxon-name-part></tp:taxon-name>, <tp:taxon-name><tp:taxon-name-part taxon-name-part-type="subclass">Copepoda</tp:taxon-name-part></tp:taxon-name>, <tp:taxon-name><tp:taxon-name-part taxon-name-part-type="order">Calanoida</tp:taxon-name-part></tp:taxon-name>, <tp:taxon-name><tp:taxon-name-part taxon-name-part-type="family">Diaptomidae</tp:taxon-name-part></tp:taxon-name>) of “de la Plata” River Basin (South America)</article-title><source>Zookeys</source><day>20</day><month>4</month><year>2015</year><volume>2015</volume><issue>497</issue><fpage>1</fpage><lpage>111</lpage><pub-id pub-id-type="doi">10.3897/zookeys.497.8091</pub-id></mixed-citation></tp:treatment-meta><tp:nomenclature><tp:taxon-name>
                                <tp:taxon-name-part taxon-name-part-type="genus">Argyrodiaptomus</tp:taxon-name-part>
                                <tp:taxon-name-part taxon-name-part-type="species">falcifer</tp:taxon-name-part>
                            </tp:taxon-name><tp:taxon-authority>(Daday, 1905)</tp:taxon-authority><xref ref-type="fig" rid="F15">Figs 15</xref><xref ref-type="fig" rid="F16">, 16</xref><xref ref-type="fig" rid="F17">, 17</xref><xref ref-type="fig" rid="F18">, 18</xref><xref ref-type="fig" rid="F19">, 19</xref><tp:nomenclature-citation-list><tp:nomenclature-citation><tp:taxon-name><tp:taxon-name-part taxon-name-part-type="genus">Diaptomus</tp:taxon-name-part> <tp:taxon-name-part taxon-name-part-type="species">falcifer</tp:taxon-name-part></tp:taxon-name><comment> Daday, 1905</comment></tp:nomenclature-citation><tp:nomenclature-citation><tp:taxon-name><tp:taxon-name-part taxon-name-part-type="genus">Diaptomus</tp:taxon-name-part> <tp:taxon-name-part taxon-name-part-type="species">argentinus</tp:taxon-name-part></tp:taxon-name><comment> Wright, 1938</comment></tp:nomenclature-citation><tp:nomenclature-citation><tp:taxon-name><tp:taxon-name-part taxon-name-part-type="genus">Argyrodiaptomus</tp:taxon-name-part> <tp:taxon-name-part taxon-name-part-type="species">argentinus</tp:taxon-name-part></tp:taxon-name><comment> (Wright, 1938)</comment></tp:nomenclature-citation></tp:nomenclature-citation-list></tp:nomenclature><tp:treatment-sec sec-type="Diagnosis"><title>Diagnosis.</title><p><bold>Adult male, body length 1495 µm.</bold> Ur4 with patches of fine spinules on dorsal surface (Fig. <xref ref-type="fig" rid="F15">15A–B</xref>). Inner margin of CR with setules, outer margin smooth. Modified seta of segment 13 of A1R short, not reaching beyond tip of spinous process on segment 14; spinous process of segment 14 well developed (Fig. <xref ref-type="fig" rid="F16">16A, C, E</xref>); spinous process of segment 15 of A1R shorter than spinous process of segment 14 (Fig. <xref ref-type="fig" rid="F15">15F</xref>); segment 20 of A1R typically with falciform process; falciform process variable, when present can attain length up to half length of segment (Fig. <xref ref-type="fig" rid="F16">16B, D, F</xref>). Right BspP5 approximately 1.5 times longer than wide (Fig. <xref ref-type="fig" rid="F15">15D</xref>), ornamented with few spinules, lacking spinules in many specimens; left BspP5 approximately 2.5 times longer than wide, with 5 patches of spinules (Figs <xref ref-type="fig" rid="F15">15G</xref>, <xref ref-type="fig" rid="F16">16G, H</xref>). Lateral spine of right Exp2P5 about 40% of length of terminal claw (Fig. <xref ref-type="fig" rid="F15">15E</xref>).</p><fig id="F15" position="float" orientation="portrait"><label>Figure 15.</label><caption><p><italic><tp:taxon-name><tp:taxon-name-part taxon-name-part-type="genus">Argyrodiaptomus</tp:taxon-name-part> <tp:taxon-name-part taxon-name-part-type="species">falcifer</tp:taxon-name-part></tp:taxon-name></italic> male. <bold>A</bold> Ped4, Ped5, and urosome somites <bold>B</bold> Details of ornamentation of spinules dorsally on Ur4 <bold>C</bold> Segments 1–11 of A1R <bold>D</bold> Complete P5 <bold>E</bold> P5R in caudal view <bold>F</bold> Segments 12–17 of A1R <bold>G</bold> P5L, showing spinular ornamentation on Bsp.</p></caption><graphic xmlns:xlink="http://www.w3.org/1999/xlink" xlink:href="zookeys-497-001-g015.jpg" position="float" orientation="portrait" xlink:type="simple" id="oo_42259.jpg"/></fig><fig id="F16" position="float" orientation="portrait"><label>Figure 16.</label><caption><p><italic><tp:taxon-name><tp:taxon-name-part taxon-name-part-type="genus">Argyrodiaptomus</tp:taxon-name-part> <tp:taxon-name-part taxon-name-part-type="species">falcifer</tp:taxon-name-part></tp:taxon-name></italic> male, SEM photographs. <bold>A</bold> Segments 12–15 of A1R, showing detail of spinous process on segment 14 (arrowed) (100 µm) <bold>B</bold> Entire A1R (500 µm) <bold>C</bold> Segments 11–15 of A1R (100 µm) <bold>D</bold> Adult male, lateral view (1000 µm) <bold>E</bold> Spinous processes on segments 13 and 14 A1R (20 µm) <bold>F</bold> Segment 20 of A1R, showing falciform process (50 µm) <bold>G</bold> Complete P5, caudal view (200 µm) <bold>H</bold> Medial surface of BspP5L, showing spinular ornamentation (50 µm).</p></caption><graphic xmlns:xlink="http://www.w3.org/1999/xlink" xlink:href="zookeys-497-001-g016.jpg" position="float" orientation="portrait" xlink:type="simple" id="oo_42260.jpg"/></fig><p><bold>Adult female, body length 1648 µm.</bold> Dorsal surface of pedigers lacking ornamentation of spinules (Fig. <xref ref-type="fig" rid="F18">18A–C</xref>). Complete suture present between Ped4 and Ped5; lateral wings slightly asymmetrical (Fig. <xref ref-type="fig" rid="F17">17A</xref>); both wings with two sensillae each, one at distal corner. GS weakly asymmetrical, approximately 1.5 times longer than wide (Fig. <xref ref-type="fig" rid="F18">18B</xref>). Anterior of GS slightly swollen. P5 symmetrical, with small conical process at outer distal corner of Cx, bearing short triangular sensilla with bifid apex (Fig. <xref ref-type="fig" rid="F17">17B</xref>). BspP5 with short outer seta, less than half length of outer margin of Exp1P5. EnpP5 2-segmented but with incompletely-expressed transverse articulation and longitudinal groove (Figs <xref ref-type="fig" rid="F17">17C</xref>, <xref ref-type="fig" rid="F18">18D, E</xref>). ExpP5 3-segmented; lateral spine of Exp2P5 reaching about to midlength of external margin of Exp3P5 (Fig. <xref ref-type="fig" rid="F18">18F</xref>); external seta of Exp3P5 about 3/4 length of internal seta; internal seta about half length of terminal claw (Fig. <xref ref-type="fig" rid="F18">18G–H</xref>).</p><fig id="F17" position="float" orientation="portrait"><label>Figure 17.</label><caption><p><italic><tp:taxon-name><tp:taxon-name-part taxon-name-part-type="genus">Argyrodiaptomus</tp:taxon-name-part> <tp:taxon-name-part taxon-name-part-type="species">falcifer</tp:taxon-name-part></tp:taxon-name></italic> female. <bold>A</bold> Dorsal view of last two pedigers of prosome, GS and CR <bold>B</bold> P5 <bold>C</bold> EnpP5L.</p></caption><graphic xmlns:xlink="http://www.w3.org/1999/xlink" xlink:href="zookeys-497-001-g017.jpg" position="float" orientation="portrait" xlink:type="simple" id="oo_42261.jpg"/></fig><fig id="F18" position="float" orientation="portrait"><label>Figure 18.</label><caption><p><italic><tp:taxon-name><tp:taxon-name-part taxon-name-part-type="genus">Argyrodiaptomus</tp:taxon-name-part> <tp:taxon-name-part taxon-name-part-type="species">falcifer</tp:taxon-name-part></tp:taxon-name></italic> female, SEM photographs. <bold>A</bold> Dorsal view (1000 µm) <bold>B</bold> Ped4, Ped5, and GS (150 µm) <bold>C</bold> Ped4, Ped5, and GS <bold>D</bold> EnpP5R (20 µm) <bold>E</bold> EnpP5L (20 µm) <bold>F</bold> ExpP5L (100 µm) <bold>G</bold> P5 (100 µm) <bold>H</bold> ExpP5L (100 µm).</p></caption><graphic xmlns:xlink="http://www.w3.org/1999/xlink" xlink:href="zookeys-497-001-g018.jpg" position="float" orientation="portrait" xlink:type="simple" id="oo_42262.jpg"/></fig></tp:treatment-sec><tp:treatment-sec sec-type="Remarks"><title>Remarks.</title><p>The specimens illustrated here were caught in the middle stretch (RPAR-M2) of the Paraná River, and the sample contained only a few females and two males. <xref ref-type="bibr" rid="B40">Paggi (2006)</xref> provided a redescription and confirmed the validity of <italic><tp:taxon-name><tp:taxon-name-part taxon-name-part-type="genus">Argyrodiaptomus</tp:taxon-name-part> <tp:taxon-name-part taxon-name-part-type="species">falcifer</tp:taxon-name-part></tp:taxon-name></italic>, recognizing at the same time that <italic><tp:taxon-name><tp:taxon-name-part taxon-name-part-type="genus">Argyrodiaptomus</tp:taxon-name-part> <tp:taxon-name-part taxon-name-part-type="species">argentinus</tp:taxon-name-part></tp:taxon-name></italic> (Wright, 1938) should be treated as a junior subjective synonym of this species. Paggi also summarized its geographical distribution across Argentina and Paraguay. <xref ref-type="bibr" rid="B47">Previattelli (2006)</xref> also illustrated this species, but he considered this taxon under the binomen <italic><tp:taxon-name><tp:taxon-name-part taxon-name-part-type="genus">Argyrodiaptomus</tp:taxon-name-part> <tp:taxon-name-part taxon-name-part-type="species">argentinus</tp:taxon-name-part></tp:taxon-name></italic>.</p><p>This species, together with others of this genus, can be very abundant in small scale habitats, such as water pools, and is generally scarce in lotic environments. It was found at only three stations in the present study (Fig. <xref ref-type="fig" rid="F19">19</xref>).</p><fig id="F19" position="float" orientation="portrait"><label>Figure 19.</label><caption><p>Geographical distribution of <italic><tp:taxon-name><tp:taxon-name-part taxon-name-part-type="genus">Argyrodiaptomus</tp:taxon-name-part> <tp:taxon-name-part taxon-name-part-type="species">falcifer</tp:taxon-name-part></tp:taxon-name></italic> in de la Plata river basin.</p></caption><graphic xmlns:xlink="http://www.w3.org/1999/xlink" xlink:href="zookeys-497-001-g019.jpg" position="float" orientation="portrait" xlink:type="simple" id="oo_42263.jpg"/></fig><!--PageBreak--></tp:treatment-sec><ref-list><ref id="B40"><mixed-citation xmlns:xlink="http://www.w3.org/1999/xlink" xlink:type="simple"><person-group><name name-style="western"><surname>Paggi</surname><given-names>JC</given-names></name></person-group> (<year>2006</year>) <article-title>Redescription and re-evaluation of the taxonomic status of the Neotropical copepod <italic><tp:taxon-name><tp:taxon-name-part taxon-name-part-type="genus">Diaptomus</tp:taxon-name-part> <tp:taxon-name-part taxon-name-part-type="species">falcifer</tp:taxon-name-part></tp:taxon-name></italic> Daday, 1905 (<tp:taxon-name><tp:taxon-name-part taxon-name-part-type="order">Calanoida</tp:taxon-name-part></tp:taxon-name>: <tp:taxon-name><tp:taxon-name-part taxon-name-part-type="family">Diaptomidae</tp:taxon-name-part></tp:taxon-name>).</article-title><source>Studies on Neotropical Fauna and Environment</source><volume>41</volume>(<issue>1</issue>): <fpage>67</fpage>–<lpage>78</lpage>. doi: <ext-link ext-link-type="doi" xlink:href="10.1080/01650520500233687" xlink:type="simple">10.1080/01650520500233687</ext-link></mixed-citation></ref><ref id="B47"><mixed-citation xmlns:xlink="http://www.w3.org/1999/xlink" xlink:type="simple"><person-group><name name-style="western"><surname>Previatelli</surname><given-names>D</given-names></name></person-group> (<year>2006</year>) <source>Sistemática do gênero <italic><tp:taxon-name><tp:taxon-name-part taxon-name-part-type="genus">Argyrodiaptomus</tp:taxon-name-part></tp:taxon-name></italic> Brehm, 1933 (<tp:taxon-name><tp:taxon-name-part taxon-name-part-type="subphylum">Crustacea</tp:taxon-name-part></tp:taxon-name>, <tp:taxon-name><tp:taxon-name-part taxon-name-part-type="subclass">Copepoda</tp:taxon-name-part></tp:taxon-name>, <tp:taxon-name><tp:taxon-name-part taxon-name-part-type="family">Diaptomidae</tp:taxon-name-part></tp:taxon-name>)</source>. <comment>Masters thesis</comment>, <publisher-name>Universidade Federal do Amazonas – Instituto Nacional de Pesquisas da Amazônia</publisher-name>, <publisher-loc>Manaus, Brasil</publisher-loc>.</mixed-citation></ref></ref-list></tp:taxon-treatment>
