# Supplementary material for: Identification guide to some Diaptomid species (Crustacea, Copepoda, Calanoida, Diaptomidae) of “de la Plata” River Basin (South America)
Source: Zookeys. 2015 Apr 20;(497):1–111. doi: 10.3897/zookeys.497.8091 (PMC4410162; doi:10.3897/zookeys.497.8091)
Supplement: XML Treatment for Argyrodiaptomus furcatus [file zookeys.497.8091-treatment4.xml]

<!DOCTYPE tp:taxon-treatment
  PUBLIC "-//TaxonX//DTD Taxonomic Treatment Publishing DTD v0 20100105//EN" "tax-treatment-NSO.dtd">
<tp:taxon-treatment xmlns:tp="http://www.plazi.org/taxpub"><tp:treatment-meta><kwd-group><label>Taxon classification</label><kwd><named-content content-type="kingdom">Animalia</named-content></kwd><kwd><named-content content-type="order">Calanoida</named-content></kwd><kwd><named-content content-type="family">Diaptomidae</named-content></kwd></kwd-group><mixed-citation publication-type="journal"><person-group><name><surname>Perbiche-Neves</surname><given-names>Gilmar</given-names></name><name><surname>Boxshall</surname><given-names>Geoffrey Allan</given-names></name><name><surname>Previattelli</surname><given-names>Daniel</given-names></name><name><surname>Nogueira</surname><given-names>Marcos Gomes</given-names></name><name><surname>da Rocha</surname><given-names>Carlos Eduardo Falavigna</given-names></name></person-group><article-title>Identification guide to some Diaptomid species (<tp:taxon-name><tp:taxon-name-part taxon-name-part-type="subphylum">Crustacea</tp:taxon-name-part></tp:taxon-name>, <tp:taxon-name><tp:taxon-name-part taxon-name-part-type="subclass">Copepoda</tp:taxon-name-part></tp:taxon-name>, <tp:taxon-name><tp:taxon-name-part taxon-name-part-type="order">Calanoida</tp:taxon-name-part></tp:taxon-name>, <tp:taxon-name><tp:taxon-name-part taxon-name-part-type="family">Diaptomidae</tp:taxon-name-part></tp:taxon-name>) of “de la Plata” River Basin (South America)</article-title><source>Zookeys</source><day>20</day><month>4</month><year>2015</year><volume>2015</volume><issue>497</issue><fpage>1</fpage><lpage>111</lpage><pub-id pub-id-type="doi">10.3897/zookeys.497.8091</pub-id></mixed-citation></tp:treatment-meta><tp:nomenclature><tp:taxon-name>
                                <tp:taxon-name-part taxon-name-part-type="genus">Argyrodiaptomus</tp:taxon-name-part>
                                <tp:taxon-name-part taxon-name-part-type="species">furcatus</tp:taxon-name-part>
                            </tp:taxon-name><tp:taxon-authority>(Sars, 1901)</tp:taxon-authority><xref ref-type="fig" rid="F20">Figs 20</xref><xref ref-type="fig" rid="F21">, 21</xref><xref ref-type="fig" rid="F22">, 22</xref><xref ref-type="fig" rid="F23">, 23</xref><xref ref-type="fig" rid="F24">, 24</xref><!--PageBreak--><!--PageBreak--><tp:nomenclature-citation-list><tp:nomenclature-citation><tp:taxon-name><tp:taxon-name-part taxon-name-part-type="genus">Diaptomus</tp:taxon-name-part> <tp:taxon-name-part taxon-name-part-type="species">furcatus</tp:taxon-name-part></tp:taxon-name><comment> Sars, 1901</comment></tp:nomenclature-citation></tp:nomenclature-citation-list></tp:nomenclature><tp:treatment-sec sec-type="Diagnosis"><title>Diagnosis.</title><p><bold>Adult male, body length 1354 µm.</bold> Modified seta of segment 13 of A1R with bifid apex, reaching or exceeding proximal border of segment 14 (Fig. <xref ref-type="fig" rid="F20">20K</xref>); spinous process on anterior margin of segment 15 present, or sometimes absent; distal process of segment 20 sometimes absent, if present, variable from short (Fig. <xref ref-type="fig" rid="F20">20G</xref>) to strong, long and curved (Fig. <xref ref-type="fig" rid="F21">21A, C, D</xref>). Basipodite of A2 with spinular ornamentation (Fig. <xref ref-type="fig" rid="F21">21B, I</xref>); Enp1A2 with row of spinules and single pore (Fig. <xref ref-type="fig" rid="F20">20F</xref>). Left BspP5 ornamented with setules and patches of small spinules (Fig. <xref ref-type="fig" rid="F20">20H–J</xref>); left Exp2P5 with long lateral seta (Fig. <xref ref-type="fig" rid="F21">21F</xref>); right CxP5 with distal process, ornamented with fine spinules (Fig. <xref ref-type="fig" rid="F20">20D, E</xref>); right BspP5 with smooth surface, with simple distal process (Fig. <!--PageBreak-->20B); lateral spine of right Exp2P5 slightly curved at apex, inserted posterodistally on segment very close to base of claw (Figs <xref ref-type="fig" rid="F20">20A–E</xref>, <xref ref-type="fig" rid="F21">21E</xref>), reaching about to middle of terminal claw; terminal claw curved and twisted, with torsion in three planes. Leg 1 with distinctive spinulation on coxa, basipodite and both rami (Fig. <xref ref-type="fig" rid="F21">21G, H</xref>).</p><fig id="F20" position="float" orientation="portrait"><label>Figure 20.</label><caption><p><italic><tp:taxon-name><tp:taxon-name-part taxon-name-part-type="genus">Argyrodiaptomus</tp:taxon-name-part> <tp:taxon-name-part taxon-name-part-type="species">furcatus</tp:taxon-name-part></tp:taxon-name></italic> male. <bold>A</bold> P5; <bold>B–E</bold> Different views of P5R <bold>F</bold> Segment 1 of Enp of antenna 2 <bold>G</bold> Segment 20 of A1R; <bold>H–J</bold> Different views of P5L, showing details of ornamentation <bold>K</bold> Segments 12–16 of A1R.</p></caption><graphic xmlns:xlink="http://www.w3.org/1999/xlink" xlink:href="zookeys-497-001-g020.jpg" position="float" orientation="portrait" xlink:type="simple" id="oo_42264.jpg"/></fig><fig id="F21" position="float" orientation="portrait"><label>Figure 21.</label><caption><p><italic><tp:taxon-name><tp:taxon-name-part taxon-name-part-type="genus">Argyrodiaptomus</tp:taxon-name-part> <tp:taxon-name-part taxon-name-part-type="species">furcatus</tp:taxon-name-part></tp:taxon-name></italic> male, SEM photographs. <bold>A</bold> A1R (500 µm) <bold>B</bold> A2R (200 µm) <bold>C</bold> Segments 10–15 and 20–22 of A1R (200 µm) <bold>D</bold> A1R (500 µm) <bold>E</bold> P5 (300 µm) <bold>F</bold> Distal segments of Exp2P5L (50 µm) <bold>G</bold> Right P1 (200 µm), anterior view <bold>H</bold> Distal segments of right P4 rami (50 µm), posterior view <bold>I</bold> Basis of right A2 showing spinules (20 µm).</p></caption><graphic xmlns:xlink="http://www.w3.org/1999/xlink" xlink:href="zookeys-497-001-g021.jpg" position="float" orientation="portrait" xlink:type="simple" id="oo_42265.jpg"/></fig><p><bold>Adult female, body length 1712 µm.</bold> Dorsal surface of Ped4 and Ped5 unornamented, lacking lines of spinules (Figs <xref ref-type="fig" rid="F22">22A</xref>, <xref ref-type="fig" rid="F23">23A</xref>). Incomplete suture present dorsally between Ped4 and Ped5; lateral wings slightly asymmetrical, left side larger than right (Fig. <xref ref-type="fig" rid="F23">23B</xref>); <!--PageBreak-->both wings with pair of sensillae, located at distal corner. GS asymmetrical, about twice as long as wide; slightly swollen anteriorly, more on left side than on right (Fig. <xref ref-type="fig" rid="F22">22A</xref>). P5 symmetrical, with small conical process at outer distal corner of CxP5 bearing short, triangular sensilla (Fig. <xref ref-type="fig" rid="F22">22B</xref>). BspP5 with short outer seta (Fig. <xref ref-type="fig" rid="F22">22C</xref>), measuring about 70–80% of external margin of EnpP5. EndP5 2-segmented, although suture only visible from certain angles (Figs <xref ref-type="fig" rid="F22">22C</xref>, <xref ref-type="fig" rid="F23">23C–E</xref>). ExpP5 3-segmented; lateral spine of Exp2P5 short, not exceeding length of external margin of Exp3P5; external seta of Exp3P5 about ¼ (25%) length of internal seta; internal seta about 2/3 length of terminal claw (Fig. <xref ref-type="fig" rid="F23">23E</xref>).</p><fig id="F22" position="float" orientation="portrait"><label>Figure 22.</label><caption><p><italic><tp:taxon-name><tp:taxon-name-part taxon-name-part-type="genus">Argyrodiaptomus</tp:taxon-name-part> <tp:taxon-name-part taxon-name-part-type="species">furcatus</tp:taxon-name-part></tp:taxon-name></italic> male. <bold>A</bold> Dorsal view of posterior pedigers and GS <bold>B</bold> P5 <bold>C</bold> Caudal view of left P5, with inset showing EnpP5.</p></caption><graphic xmlns:xlink="http://www.w3.org/1999/xlink" xlink:href="zookeys-497-001-g022.jpg" position="float" orientation="portrait" xlink:type="simple" id="oo_42266.jpg"/></fig><fig id="F23" position="float" orientation="portrait"><label>Figure 23.</label><caption><p><italic><tp:taxon-name><tp:taxon-name-part taxon-name-part-type="genus">Argyrodiaptomus</tp:taxon-name-part> <tp:taxon-name-part taxon-name-part-type="species">furcatus</tp:taxon-name-part></tp:taxon-name></italic> female, SEM photographs. <bold>A</bold> Dorsal view (1000 µm) <bold>B</bold> Ped4, Ped5, and GS (500 µm) <bold>C</bold> P5 (300 µm) <bold>D</bold> P5 (150 µm) <bold>E</bold> EnpP5R and ExpP5R (100 µm).</p></caption><graphic xmlns:xlink="http://www.w3.org/1999/xlink" xlink:href="zookeys-497-001-g023.jpg" position="float" orientation="portrait" xlink:type="simple" id="oo_42267.jpg"/></fig></tp:treatment-sec><tp:treatment-sec sec-type="Remarks"><title>Remarks.</title><p>The figured specimens were collected from the Iguaçu River at the reservoir of Foz do Areia (FARE-D) (Figure <xref ref-type="fig" rid="F24">24</xref>). This species was originally described from material collected in the state of São Paulo and, according to <xref ref-type="bibr" rid="B67">Wright (1927)</xref>, occurs in Brazil (south and southeastern, and possibly also in the mid-west) and in Argentina. <!--PageBreak--><xref ref-type="bibr" rid="B58">Santos-Silva (2008)</xref> and <xref ref-type="bibr" rid="B49">Previattelli et al. (2013)</xref> cited several records of <!--PageBreak--><italic><tp:taxon-name><tp:taxon-name-part taxon-name-part-type="genus">Argyrodiaptomus</tp:taxon-name-part> <tp:taxon-name-part taxon-name-part-type="species">furcatus</tp:taxon-name-part></tp:taxon-name></italic> from south and southeastern Brazil. Together these studies confirm the occurrence of this species mainly in reservoirs of southeastern and southern Brazil, and in northern Argentina. Along with other large species of this genus, this species can co-occur with <italic><tp:taxon-name><tp:taxon-name-part taxon-name-part-type="genus">Argyrodiaptomus</tp:taxon-name-part> <tp:taxon-name-part taxon-name-part-type="species">azevedoi</tp:taxon-name-part></tp:taxon-name></italic> (in southeastern Brazil) and with <italic><tp:taxon-name><tp:taxon-name-part taxon-name-part-type="genus">Notodiaptomus</tp:taxon-name-part> <tp:taxon-name-part taxon-name-part-type="species">spiniger</tp:taxon-name-part></tp:taxon-name></italic> (Brian, 1925) (in southern Brazil and northern Argentina). <italic><tp:taxon-name><tp:taxon-name-part taxon-name-part-type="genus">Argyrodiaptomus</tp:taxon-name-part> <tp:taxon-name-part taxon-name-part-type="species">furcatus</tp:taxon-name-part></tp:taxon-name></italic> tends to be closer to <italic><tp:taxon-name><tp:taxon-name-part taxon-name-part-type="genus">Notodiaptomus</tp:taxon-name-part> <tp:taxon-name-part taxon-name-part-type="species">spiniger</tp:taxon-name-part></tp:taxon-name></italic> in body size, whereas <italic><tp:taxon-name><tp:taxon-name-part taxon-name-part-type="genus">Argyrodiaptomus</tp:taxon-name-part> <tp:taxon-name-part taxon-name-part-type="species">azevedoi</tp:taxon-name-part></tp:taxon-name></italic> is larger.</p><fig id="F24" position="float" orientation="portrait"><label>Figure 24.</label><caption><p>Geographical distribution of <italic><tp:taxon-name><tp:taxon-name-part taxon-name-part-type="genus">Argyrodiaptomus</tp:taxon-name-part> <tp:taxon-name-part taxon-name-part-type="species">furcatus</tp:taxon-name-part></tp:taxon-name></italic> in de la Plata river basin.</p></caption><graphic xmlns:xlink="http://www.w3.org/1999/xlink" xlink:href="zookeys-497-001-g024.jpg" position="float" orientation="portrait" xlink:type="simple" id="oo_42268.jpg"/></fig></tp:treatment-sec><ref-list><ref id="B67"><mixed-citation xmlns:xlink="http://www.w3.org/1999/xlink" xlink:type="simple"><person-group><name name-style="western"><surname>Wright</surname><given-names>S</given-names></name></person-group> (<year>1927</year>) <article-title>A revision of the South American species of <italic><tp:taxon-name><tp:taxon-name-part taxon-name-part-type="genus">Diaptomus</tp:taxon-name-part></tp:taxon-name></italic>.</article-title><source>Transactions of the American Microscopical Society</source><volume>46</volume>: 2, <fpage>73</fpage>–<lpage>121</lpage>. doi: <ext-link ext-link-type="doi" xlink:href="10.2307/3221654" xlink:type="simple">10.2307/3221654</ext-link></mixed-citation></ref><ref id="B58"><mixed-citation xmlns:xlink="http://www.w3.org/1999/xlink" xlink:type="simple"><person-group><name name-style="western"><surname>Santos-Silva</surname><given-names>EN</given-names></name></person-group> (<year>2008</year>) <article-title>Calanoid Copepods of the families <tp:taxon-name><tp:taxon-name-part taxon-name-part-type="family">Diaptomidae</tp:taxon-name-part></tp:taxon-name>, <tp:taxon-name><tp:taxon-name-part taxon-name-part-type="family">Pseudodiaptomidae</tp:taxon-name-part></tp:taxon-name>, and <tp:taxon-name><tp:taxon-name-part taxon-name-part-type="family">Centropagidae</tp:taxon-name-part></tp:taxon-name> from Brasil.</article-title><source>Biologia Geral e Experimental</source><volume>8</volume>(<issue>1</issue>): <fpage>3</fpage>–<lpage>67</lpage>.</mixed-citation></ref><ref id="B49"><mixed-citation xmlns:xlink="http://www.w3.org/1999/xlink" xlink:type="simple"><person-group><name name-style="western"><surname>Previattelli</surname><given-names>D</given-names></name><name name-style="western"><surname>Perbiche-Neves</surname><given-names>G</given-names></name><name name-style="western"><surname>Santos-Silva</surname><given-names>EN</given-names></name></person-group> (<year>2013</year>) <article-title>New <tp:taxon-name><tp:taxon-name-part taxon-name-part-type="family">Diaptomidae</tp:taxon-name-part></tp:taxon-name> records (<tp:taxon-name><tp:taxon-name-part taxon-name-part-type="subphylum">Crustacea</tp:taxon-name-part></tp:taxon-name>: <tp:taxon-name><tp:taxon-name-part taxon-name-part-type="subclass">Copepoda</tp:taxon-name-part></tp:taxon-name>: <tp:taxon-name><tp:taxon-name-part taxon-name-part-type="order">Calanoida</tp:taxon-name-part></tp:taxon-name>: <tp:taxon-name><tp:taxon-name-part taxon-name-part-type="family">Diaptomidae</tp:taxon-name-part></tp:taxon-name>) in the Neotropical region.</article-title><source>Check List</source><volume>9</volume>(<issue>4</issue>): <fpage>700</fpage>–<lpage>713</lpage>.</mixed-citation></ref></ref-list></tp:taxon-treatment>
