# Supplementary material for: Identification guide to some Diaptomid species (Crustacea, Copepoda, Calanoida, Diaptomidae) of “de la Plata” River Basin (South America)
Source: Zookeys. 2015 Apr 20;(497):1–111. doi: 10.3897/zookeys.497.8091 (PMC4410162; doi:10.3897/zookeys.497.8091)
Supplement: XML Treatment for Notodiaptomus anisitsi [file zookeys.497.8091-treatment5.xml]

<!DOCTYPE tp:taxon-treatment
  PUBLIC "-//TaxonX//DTD Taxonomic Treatment Publishing DTD v0 20100105//EN" "tax-treatment-NSO.dtd">
<tp:taxon-treatment xmlns:tp="http://www.plazi.org/taxpub"><tp:treatment-meta><kwd-group><label>Taxon classification</label><kwd><named-content content-type="kingdom">Animalia</named-content></kwd><kwd><named-content content-type="order">Calanoida</named-content></kwd><kwd><named-content content-type="family">Diaptomidae</named-content></kwd></kwd-group><mixed-citation publication-type="journal"><person-group><name><surname>Perbiche-Neves</surname><given-names>Gilmar</given-names></name><name><surname>Boxshall</surname><given-names>Geoffrey Allan</given-names></name><name><surname>Previattelli</surname><given-names>Daniel</given-names></name><name><surname>Nogueira</surname><given-names>Marcos Gomes</given-names></name><name><surname>da Rocha</surname><given-names>Carlos Eduardo Falavigna</given-names></name></person-group><article-title>Identification guide to some Diaptomid species (<tp:taxon-name><tp:taxon-name-part taxon-name-part-type="subphylum">Crustacea</tp:taxon-name-part></tp:taxon-name>, <tp:taxon-name><tp:taxon-name-part taxon-name-part-type="subclass">Copepoda</tp:taxon-name-part></tp:taxon-name>, <tp:taxon-name><tp:taxon-name-part taxon-name-part-type="order">Calanoida</tp:taxon-name-part></tp:taxon-name>, <tp:taxon-name><tp:taxon-name-part taxon-name-part-type="family">Diaptomidae</tp:taxon-name-part></tp:taxon-name>) of “de la Plata” River Basin (South America)</article-title><source>Zookeys</source><day>20</day><month>4</month><year>2015</year><volume>2015</volume><issue>497</issue><fpage>1</fpage><lpage>111</lpage><pub-id pub-id-type="doi">10.3897/zookeys.497.8091</pub-id></mixed-citation></tp:treatment-meta><tp:nomenclature><tp:taxon-name>
                                <tp:taxon-name-part taxon-name-part-type="genus">Notodiaptomus</tp:taxon-name-part>
                                <tp:taxon-name-part taxon-name-part-type="species">anisitsi</tp:taxon-name-part>
                            </tp:taxon-name><tp:taxon-authority>(Daday, 1905)</tp:taxon-authority><xref ref-type="fig" rid="F25">Figs 25</xref><xref ref-type="fig" rid="F26">, 26</xref><xref ref-type="fig" rid="F27">, 27</xref><xref ref-type="fig" rid="F28">, 28</xref><tp:nomenclature-citation-list><tp:nomenclature-citation><tp:taxon-name><tp:taxon-name-part taxon-name-part-type="genus">Diaptomus</tp:taxon-name-part> <tp:taxon-name-part taxon-name-part-type="species">anisitsi</tp:taxon-name-part></tp:taxon-name><comment> Daday, 1905</comment></tp:nomenclature-citation><tp:nomenclature-citation><tp:taxon-name><tp:taxon-name-part taxon-name-part-type="genus">Diaptomus</tp:taxon-name-part> <tp:taxon-name-part taxon-name-part-type="species">inflexus</tp:taxon-name-part></tp:taxon-name><comment> Brian, 1925</comment></tp:nomenclature-citation></tp:nomenclature-citation-list></tp:nomenclature><tp:treatment-sec sec-type="Diagnosis"><title>Diagnosis.</title><p><bold>Adult male, body length 1144 µm.</bold> Row of spinules present along posterior margins of Ped3 and Ped4 (Fig. <xref ref-type="fig" rid="F26">26A, B</xref>), Ped4 and Ped5 completely fused; A1R with well-developed spinous process on segments 15 and 16 (Figs <xref ref-type="fig" rid="F25">25A</xref>, <xref ref-type="fig" rid="F26">26C, E, F</xref>); segment 20 often with short curved distal process (Fig. <xref ref-type="fig" rid="F26">26C</xref>). Right Exp2P5 with two small nodules on surface (Fig. <xref ref-type="fig" rid="F25">25B</xref>); and bearing curved lateral spine inserted in middle of segment margin (Fig. <xref ref-type="fig" rid="F26">26G, H</xref>), and nearly half as long as terminal claw.</p><fig id="F25" position="float" orientation="portrait"><label>Figure 25.</label><caption><p><italic><tp:taxon-name><tp:taxon-name-part taxon-name-part-type="genus">Notodiaptomus</tp:taxon-name-part> <tp:taxon-name-part taxon-name-part-type="species">anisitsi</tp:taxon-name-part></tp:taxon-name></italic> male. <bold>A</bold> Segments 13–16 of A1R <bold>B</bold> P5.</p></caption><graphic xmlns:xlink="http://www.w3.org/1999/xlink" xlink:href="zookeys-497-001-g025.jpg" position="float" orientation="portrait" xlink:type="simple" id="oo_42269.jpg"/></fig><fig id="F26" position="float" orientation="portrait"><label>Figure 26.</label><caption><p><italic><tp:taxon-name><tp:taxon-name-part taxon-name-part-type="genus">Notodiaptomus</tp:taxon-name-part> <tp:taxon-name-part taxon-name-part-type="species">anisitsi</tp:taxon-name-part></tp:taxon-name></italic> male, SEM photographs. <bold>A</bold> Ped3, Ped4, and Ped5 (100 µm) <bold>B</bold> Details of ornamentation on Ped3, Ped4 and Ped5 (100 µm) <bold>C</bold> Segments 10–22 of A1R (300 µm) <bold>D</bold> P5L (500 µm) <bold>E</bold> Segments 9–18 of A1R (200 µm) <bold>F</bold> A1R (500 µm) <bold>G</bold> Terminal somites of urosome and Exp2P5R (100 µm) <bold>H</bold> ExpP5R (100 µm).</p></caption><graphic xmlns:xlink="http://www.w3.org/1999/xlink" xlink:href="zookeys-497-001-g026.jpg" position="float" orientation="portrait" xlink:type="simple" id="oo_42270.jpg"/></fig><p><bold>Adult female, body length 1309 µm.</bold> Single row of spinules present along posterior margin of Ped3; irregular rows of spinules present, marking plane of posterior margin of Ped4; discrete transverse row of minute spinules present across middle of Ped5 (Fig. <xref ref-type="fig" rid="F27">27A</xref>). Lateral wings asymmetrical, similar in size but left wing located more anteriorly and right wing positioned and directed more posteriorly; both lateral wings with single sensilla at apex (Fig. <xref ref-type="fig" rid="F27">27A</xref>). GS nearly symmetrical, no more than 20% longer than wide; dilated anteriorly with left and right swellings of similar size, left sensilla on apex of swelling and aligned perpendicular to longitudinal axis of body; right sensilla directed postero-laterally. P5 symmetrical (Fig. <xref ref-type="fig" rid="F27">27B</xref>) with conical process at outer distal corner of CxP5 bearing strong triangular sensilla at apex. BspP5 with long outer seta, extending beyond middle of outer margin of Exp1P5. EnpP5 2-segmented, not reaching middle of inner margin of Exp1P5. ExpP5 3-segmented; lateral spine of Exp2P5 about as long as outer margin of Exp3P5; external seta of Exp3P5 less than 1/4 (25%) length of internal seta; internal seta almost reaching tip of terminal claw.</p><fig id="F27" position="float" orientation="portrait"><label>Figure 27.</label><caption><p><italic><tp:taxon-name><tp:taxon-name-part taxon-name-part-type="genus">Notodiaptomus</tp:taxon-name-part> <tp:taxon-name-part taxon-name-part-type="species">anisitsi</tp:taxon-name-part></tp:taxon-name></italic> female. <bold>A</bold> Dorsal view of Ped4 and Ped5, showing spinular ornamentation on dorsal surface, and GS <bold>B</bold> P5R.</p></caption><graphic xmlns:xlink="http://www.w3.org/1999/xlink" xlink:href="zookeys-497-001-g027.jpg" position="float" orientation="portrait" xlink:type="simple" id="oo_42271.jpg"/></fig></tp:treatment-sec><tp:treatment-sec sec-type="Remarks"><title>Remarks.</title><p>The specimens illustrated were collected from the lower Paraná River (RPAR-L2). This species appears to be widely distributed in the south of the basin, from the Iguaçu River into more temperate conditions (Fig. <xref ref-type="fig" rid="F28">28</xref>).</p><fig id="F28" position="float" orientation="portrait"><label>Figure 28.</label><caption><p>Geographical distribution of <italic><tp:taxon-name><tp:taxon-name-part taxon-name-part-type="genus">Notodiaptomus</tp:taxon-name-part> <tp:taxon-name-part taxon-name-part-type="species">anisitsi</tp:taxon-name-part></tp:taxon-name></italic> in de la Plata river basin.</p></caption><graphic xmlns:xlink="http://www.w3.org/1999/xlink" xlink:href="zookeys-497-001-g028.jpg" position="float" orientation="portrait" xlink:type="simple" id="oo_42272.jpg"/></fig><!--PageBreak--><p><xref ref-type="bibr" rid="B39">Paggi (2001)</xref> provided good illustrations of this species and, in the same work, described a new species, <italic><tp:taxon-name><tp:taxon-name-part taxon-name-part-type="genus">Notodiaptomus</tp:taxon-name-part> <tp:taxon-name-part taxon-name-part-type="species">dentatus</tp:taxon-name-part></tp:taxon-name></italic> Paggi, 2001, resembling and potentially confused with <italic><tp:taxon-name><tp:taxon-name-part taxon-name-part-type="genus">Notodiaptomus</tp:taxon-name-part> <tp:taxon-name-part taxon-name-part-type="species">anisitsi</tp:taxon-name-part></tp:taxon-name></italic>. These two species deserve further investigation, as they may be part of a larger complex of species with very similar morphology.</p></tp:treatment-sec><ref-list><ref id="B39"><mixed-citation xmlns:xlink="http://www.w3.org/1999/xlink" xlink:type="simple"><person-group><name name-style="western"><surname>Paggi</surname><given-names>JC</given-names></name></person-group> (<year>2001</year>) <article-title>Clarification of the taxonomic status of <italic><tp:taxon-name><tp:taxon-name-part taxon-name-part-type="genus">Notodiaptomus</tp:taxon-name-part> <tp:taxon-name-part taxon-name-part-type="species">anisitsi</tp:taxon-name-part></tp:taxon-name></italic> (Daday, 1905) and related species, with description of a new species from Argentina (<tp:taxon-name><tp:taxon-name-part taxon-name-part-type="subphylum">Crustacea</tp:taxon-name-part></tp:taxon-name>: <tp:taxon-name><tp:taxon-name-part taxon-name-part-type="subclass">Copepoda</tp:taxon-name-part></tp:taxon-name>: <tp:taxon-name><tp:taxon-name-part taxon-name-part-type="family">Diaptomidae</tp:taxon-name-part></tp:taxon-name>).</article-title><source>Hydrobiologia</source><volume>453/454</volume>: <fpage>549</fpage>–<lpage>564</lpage>. doi: <ext-link ext-link-type="doi" xlink:href="10.1023/A:1013199713987" xlink:type="simple">10.1023/A:1013199713987</ext-link></mixed-citation></ref></ref-list></tp:taxon-treatment>
