# Supplementary material for: Identification guide to some Diaptomid species (Crustacea, Copepoda, Calanoida, Diaptomidae) of “de la Plata” River Basin (South America)
Source: Zookeys. 2015 Apr 20;(497):1–111. doi: 10.3897/zookeys.497.8091 (PMC4410162; doi:10.3897/zookeys.497.8091)
Supplement: XML Treatment for Notodiaptomus carteri [file zookeys.497.8091-treatment6.xml]

<!DOCTYPE tp:taxon-treatment
  PUBLIC "-//TaxonX//DTD Taxonomic Treatment Publishing DTD v0 20100105//EN" "tax-treatment-NSO.dtd">
<tp:taxon-treatment xmlns:tp="http://www.plazi.org/taxpub"><tp:treatment-meta><kwd-group><label>Taxon classification</label><kwd><named-content content-type="kingdom">Animalia</named-content></kwd><kwd><named-content content-type="order">Calanoida</named-content></kwd><kwd><named-content content-type="family">Diaptomidae</named-content></kwd></kwd-group><mixed-citation publication-type="journal"><person-group><name><surname>Perbiche-Neves</surname><given-names>Gilmar</given-names></name><name><surname>Boxshall</surname><given-names>Geoffrey Allan</given-names></name><name><surname>Previattelli</surname><given-names>Daniel</given-names></name><name><surname>Nogueira</surname><given-names>Marcos Gomes</given-names></name><name><surname>da Rocha</surname><given-names>Carlos Eduardo Falavigna</given-names></name></person-group><article-title>Identification guide to some Diaptomid species (<tp:taxon-name><tp:taxon-name-part taxon-name-part-type="subphylum">Crustacea</tp:taxon-name-part></tp:taxon-name>, <tp:taxon-name><tp:taxon-name-part taxon-name-part-type="subclass">Copepoda</tp:taxon-name-part></tp:taxon-name>, <tp:taxon-name><tp:taxon-name-part taxon-name-part-type="order">Calanoida</tp:taxon-name-part></tp:taxon-name>, <tp:taxon-name><tp:taxon-name-part taxon-name-part-type="family">Diaptomidae</tp:taxon-name-part></tp:taxon-name>) of “de la Plata” River Basin (South America)</article-title><source>Zookeys</source><day>20</day><month>4</month><year>2015</year><volume>2015</volume><issue>497</issue><fpage>1</fpage><lpage>111</lpage><pub-id pub-id-type="doi">10.3897/zookeys.497.8091</pub-id></mixed-citation></tp:treatment-meta><tp:nomenclature><tp:taxon-name>
                                <tp:taxon-name-part taxon-name-part-type="genus">Notodiaptomus</tp:taxon-name-part>
                                <tp:taxon-name-part taxon-name-part-type="species">carteri</tp:taxon-name-part>
                            </tp:taxon-name><tp:taxon-authority>(Lowndes, 1934)</tp:taxon-authority><xref ref-type="fig" rid="F29">Figs 29</xref><xref ref-type="fig" rid="F30">, 30</xref><xref ref-type="fig" rid="F31">, 31</xref><!--PageBreak--><!--PageBreak--><!--PageBreak--><tp:nomenclature-citation-list><tp:nomenclature-citation><tp:taxon-name><tp:taxon-name-part taxon-name-part-type="genus">Diaptomus</tp:taxon-name-part> <tp:taxon-name-part taxon-name-part-type="species">carteri</tp:taxon-name-part></tp:taxon-name><comment> Lowndes, 1934</comment></tp:nomenclature-citation></tp:nomenclature-citation-list></tp:nomenclature><tp:treatment-sec sec-type="Diagnosis"><title>Diagnosis.</title><p><bold>Adult male, body length 1484 µm.</bold> Modified seta on segment 13 of A1R reaching distal end of segment 14 (Fig. <xref ref-type="fig" rid="F29">29A</xref>). Right BspP5 with longitudinal groove in surface, ornamented with small surface granulations (Fig. <xref ref-type="fig" rid="F29">29C</xref>). Right Exp2P5 with slightly outwardly curved lateral spine inserted on distal margin of segment, length <!--PageBreak--><!--PageBreak-->about 1/3 of terminal claw; insertion of lateral spine separated from base of terminal claw by gap barely greater than basal width of spine (Fig. <xref ref-type="fig" rid="F29">29B, C</xref>).</p><fig id="F29" position="float" orientation="portrait"><label>Figure 29.</label><caption><p><italic><tp:taxon-name><tp:taxon-name-part taxon-name-part-type="genus">Notodiaptomus</tp:taxon-name-part> <tp:taxon-name-part taxon-name-part-type="species">carteri</tp:taxon-name-part></tp:taxon-name></italic> male. <bold>A</bold> Segments 13–16 of A1R <bold>B, C</bold> P5R, different views.</p></caption><graphic xmlns:xlink="http://www.w3.org/1999/xlink" xlink:href="zookeys-497-001-g029.jpg" position="float" orientation="portrait" xlink:type="simple" id="oo_42273.jpg"/></fig><p><bold>Adult female, body length 1770 µm.</bold> Ped4 and Ped5 separated by incomplete suture; process present on mid-dorsal surface of Ped4 (Fig. <xref ref-type="fig" rid="F30">30A, C</xref>); lateral wings slightly asymmetrical, with two pairs of sensillae on each side; internal sensilla of right side thin, setule-like; left sensilla slightly larger than right. GS asymmetrical, about 1.5 times longer than wide, swollen anteriorly (Fig. <xref ref-type="fig" rid="F30">30C</xref>), swelling on left side greater than that on right margin; left side swelling hemispherical, bearing single posterolaterally-directed sensilla; swelling on right side with projecting semi-circular lobe with posteriorly-directed sensilla. Right distal margin of GS longer than left, each side with <!--PageBreak-->rounded process at posterior end. P5 symmetrical (Fig. <xref ref-type="fig" rid="F30">30B</xref>) with small conical process at distal corner of Cx bearing short and triangular sensilla, about as long as wide. BspP5 with outer seta barely reaching middle of outer margin of Exp1P5. EnpP5 one-segmented, reaching 2/3 distance along inner margin of Exp1P5. ExpP5 3-segmented; lateral spine of Exp2P5 short, about as long as outer margin of Exp3P5; external seta of Exp3 about half length of internal seta; internal seta reaching middle of terminal claw.</p><fig id="F30" position="float" orientation="portrait"><label>Figure 30.</label><caption><p><italic><tp:taxon-name><tp:taxon-name-part taxon-name-part-type="genus">Notodiaptomus</tp:taxon-name-part> <tp:taxon-name-part taxon-name-part-type="species">carteri</tp:taxon-name-part></tp:taxon-name></italic> female. <bold>A</bold> Lateral view of dorsal process on prosome located near suture incomplete between Ped4 and Ped5 <bold>B</bold> P5R <bold>C</bold> Posterior pedigers and GS.</p></caption><graphic xmlns:xlink="http://www.w3.org/1999/xlink" xlink:href="zookeys-497-001-g030.jpg" position="float" orientation="portrait" xlink:type="simple" id="oo_42274.jpg"/></fig></tp:treatment-sec><tp:treatment-sec sec-type="Remarks"><title>Remarks.</title><p>The illustrated specimens were collected from the lower Paraná River (RPAR-L2). The body length is slightly larger than the known range for males, 1315 to 1439 μm, given by <xref ref-type="bibr" rid="B54">Ringuelet and Martínez de Ferrato (1967)</xref>. These authors published the first record from Argentina, near Santa Fe (equivalent to site RPAR-M3 in this study, Fig. <xref ref-type="fig" rid="F1">1</xref>), and they associated this species with the presence of floating aquatic macrophytes. The original description of this species (<xref ref-type="bibr" rid="B26">Lowndes 1934</xref>) was based on material from Paraguay, collected in flooded regions and wetlands, typically where there are macrophytes. In the present study the records of this species (Fig. <xref ref-type="fig" rid="F31">31</xref>) were about 500 km downstream from the locality sampled by <xref ref-type="bibr" rid="B54">Ringuelet and Martínez de <!--PageBreak-->Ferrato (1967)</xref>. <xref ref-type="bibr" rid="B58">Santos-Silva (2008)</xref> provided records of this species from Paraguay, Argentina and southern Brazil, in the Patos Lagoon. <xref ref-type="bibr" rid="B54">Ringuelet and Martínez de Ferrato (1967)</xref> provided physical and chemical data for the water in the ponds where they found this species. Given the range of sites reported in this study, we infer that this species can occur in a wide range of habitat types.</p><fig id="F31" position="float" orientation="portrait"><label>Figure 31.</label><caption><p>Geographical distribution of <italic><tp:taxon-name><tp:taxon-name-part taxon-name-part-type="genus">Notodiaptomus</tp:taxon-name-part> <tp:taxon-name-part taxon-name-part-type="species">carteri</tp:taxon-name-part></tp:taxon-name></italic> in de la Plata river basin.</p></caption><graphic xmlns:xlink="http://www.w3.org/1999/xlink" xlink:href="zookeys-497-001-g031.jpg" position="float" orientation="portrait" xlink:type="simple" id="oo_42275.jpg"/></fig><p>Females of <italic><tp:taxon-name><tp:taxon-name-part taxon-name-part-type="genus">Notodiaptomus</tp:taxon-name-part> <tp:taxon-name-part taxon-name-part-type="species">carteri</tp:taxon-name-part></tp:taxon-name></italic> can be readily distinguished from congeners by the asymmetrical swellings of the genital double-somite.</p></tp:treatment-sec><tp:treatment-sec><!--Section generated to contain objects referenced in tp:taxon-treatment.--><fig id="F1" position="float" orientation="portrait"><label>Figure 1.</label><caption><p>Map of sampling sites in de la Plata river basin. Reservoirs sampled included the first and the last in each regulated river as well as dam-free lotic stretches. Symbols differentiate between sites with water retention times (WRT) greater than (○) or less than (●) 100 days.</p></caption><graphic xmlns:xlink="http://www.w3.org/1999/xlink" xlink:href="zookeys-497-001-g001.jpg" position="float" orientation="portrait" xlink:type="simple" id="oo_42245.jpg"/></fig></tp:treatment-sec><ref-list><ref id="B54"><mixed-citation xmlns:xlink="http://www.w3.org/1999/xlink" xlink:type="simple"><person-group><name name-style="western"><surname>Ringuelet</surname><given-names>RA</given-names></name><name name-style="western"><surname>Martínez de Ferrato</surname><given-names>A</given-names></name></person-group> (<year>1967</year>) <article-title>. Notas sobre diaptómidos argentinos (<tp:taxon-name><tp:taxon-name-part taxon-name-part-type="subphylum">Crustacea</tp:taxon-name-part></tp:taxon-name>, <tp:taxon-name><tp:taxon-name-part taxon-name-part-type="subclass">Copepoda</tp:taxon-name-part></tp:taxon-name>).</article-title><source>Physis, Buenos Aires</source><volume>26</volume>(<issue>73</issue>): <fpage>411</fpage>–<lpage>420</lpage>.</mixed-citation></ref><ref id="B26"><mixed-citation xmlns:xlink="http://www.w3.org/1999/xlink" xlink:type="simple"><person-group><name name-style="western"><surname>Lowndes</surname><given-names>AG</given-names></name></person-group> (<year>1934</year>) <article-title>Reports of an expedition to Brazil and Paraguay in 1926-7 supported by the Trustees of the Percy Sladen Memorial Fund and the executive Committee of the Carniegie Trust of Scotland.</article-title><source>Journal of the Linnean Society of London Zoology</source><volume>39</volume>: <fpage>83</fpage>–<lpage>131</lpage>. doi: <ext-link ext-link-type="doi" xlink:href="10.1111/j.1096-3642.1934.tb00260.x" xlink:type="simple">10.1111/j.1096-3642.1934.tb00260.x</ext-link></mixed-citation></ref><ref id="B58"><mixed-citation xmlns:xlink="http://www.w3.org/1999/xlink" xlink:type="simple"><person-group><name name-style="western"><surname>Santos-Silva</surname><given-names>EN</given-names></name></person-group> (<year>2008</year>) <article-title>Calanoid Copepods of the families <tp:taxon-name><tp:taxon-name-part taxon-name-part-type="family">Diaptomidae</tp:taxon-name-part></tp:taxon-name>, <tp:taxon-name><tp:taxon-name-part taxon-name-part-type="family">Pseudodiaptomidae</tp:taxon-name-part></tp:taxon-name>, and <tp:taxon-name><tp:taxon-name-part taxon-name-part-type="family">Centropagidae</tp:taxon-name-part></tp:taxon-name> from Brasil.</article-title><source>Biologia Geral e Experimental</source><volume>8</volume>(<issue>1</issue>): <fpage>3</fpage>–<lpage>67</lpage>.</mixed-citation></ref></ref-list></tp:taxon-treatment>
