# Supplementary material for: Identification guide to some Diaptomid species (Crustacea, Copepoda, Calanoida, Diaptomidae) of “de la Plata” River Basin (South America)
Source: Zookeys. 2015 Apr 20;(497):1–111. doi: 10.3897/zookeys.497.8091 (PMC4410162; doi:10.3897/zookeys.497.8091)
Supplement: XML Treatment for Notodiaptomus cearensis [file zookeys.497.8091-treatment7.xml]

<!DOCTYPE tp:taxon-treatment
  PUBLIC "-//TaxonX//DTD Taxonomic Treatment Publishing DTD v0 20100105//EN" "tax-treatment-NSO.dtd">
<tp:taxon-treatment xmlns:tp="http://www.plazi.org/taxpub"><tp:treatment-meta><kwd-group><label>Taxon classification</label><kwd><named-content content-type="kingdom">Animalia</named-content></kwd><kwd><named-content content-type="order">Calanoida</named-content></kwd><kwd><named-content content-type="family">Diaptomidae</named-content></kwd></kwd-group><mixed-citation publication-type="journal"><person-group><name><surname>Perbiche-Neves</surname><given-names>Gilmar</given-names></name><name><surname>Boxshall</surname><given-names>Geoffrey Allan</given-names></name><name><surname>Previattelli</surname><given-names>Daniel</given-names></name><name><surname>Nogueira</surname><given-names>Marcos Gomes</given-names></name><name><surname>da Rocha</surname><given-names>Carlos Eduardo Falavigna</given-names></name></person-group><article-title>Identification guide to some Diaptomid species (<tp:taxon-name><tp:taxon-name-part taxon-name-part-type="subphylum">Crustacea</tp:taxon-name-part></tp:taxon-name>, <tp:taxon-name><tp:taxon-name-part taxon-name-part-type="subclass">Copepoda</tp:taxon-name-part></tp:taxon-name>, <tp:taxon-name><tp:taxon-name-part taxon-name-part-type="order">Calanoida</tp:taxon-name-part></tp:taxon-name>, <tp:taxon-name><tp:taxon-name-part taxon-name-part-type="family">Diaptomidae</tp:taxon-name-part></tp:taxon-name>) of “de la Plata” River Basin (South America)</article-title><source>Zookeys</source><day>20</day><month>4</month><year>2015</year><volume>2015</volume><issue>497</issue><fpage>1</fpage><lpage>111</lpage><pub-id pub-id-type="doi">10.3897/zookeys.497.8091</pub-id></mixed-citation></tp:treatment-meta><tp:nomenclature><tp:taxon-name>
                                <tp:taxon-name-part taxon-name-part-type="genus">Notodiaptomus</tp:taxon-name-part>
                                <tp:taxon-name-part taxon-name-part-type="species">cearensis</tp:taxon-name-part>
                            </tp:taxon-name><tp:taxon-authority>(Wright, 1936)</tp:taxon-authority><xref ref-type="fig" rid="F32">Figs 32</xref><xref ref-type="fig" rid="F33">, 33</xref><xref ref-type="fig" rid="F34">, 34</xref><tp:nomenclature-citation-list><tp:nomenclature-citation><tp:taxon-name><tp:taxon-name-part taxon-name-part-type="genus">Diaptomus</tp:taxon-name-part> <tp:taxon-name-part taxon-name-part-type="species">cearensis</tp:taxon-name-part></tp:taxon-name><comment> Wright, 1936</comment></tp:nomenclature-citation></tp:nomenclature-citation-list></tp:nomenclature><tp:treatment-sec sec-type="Diagnosis"><title>Diagnosis.</title><p><bold>Adult male, body length 1008 µm.</bold> Ped4 lacking row of spinules along posterior margin. First segment of A1R unornamented (lacking typical spinule row) (Fig. <xref ref-type="fig" rid="F32">32B</xref>); modified seta of A1R on segment 13 forming strong process with bifid apex and reaching middle of segment 14 (Fig. <xref ref-type="fig" rid="F32">32C</xref>). Segment 11 of A1L with 2 setae (Fig. <xref ref-type="fig" rid="F32">32D</xref>). Right BspP5 slightly longer than wide with longitudinal groove ornamented with small surface granules (Fig. <xref ref-type="fig" rid="F32">32A</xref>); longitudinal groove also present on Exp2P5; lateral spine of Exp2P5 short and straight, length approximately 1/6 (16%) of length of terminal claw, inserted sub-terminally.</p><fig id="F32" position="float" orientation="portrait"><label>Figure 32.</label><caption><p><italic><tp:taxon-name><tp:taxon-name-part taxon-name-part-type="genus">Notodiaptomus</tp:taxon-name-part> <tp:taxon-name-part taxon-name-part-type="species">cearensis</tp:taxon-name-part></tp:taxon-name></italic> male. <bold>A</bold> P5 <bold>B</bold> Segments 1 and 2 of A1R <bold>C</bold> Segments 13–17 of A1R <bold>D</bold> Segments 12–10 of A1L.</p></caption><graphic xmlns:xlink="http://www.w3.org/1999/xlink" xlink:href="zookeys-497-001-g032.jpg" position="float" orientation="portrait" xlink:type="simple" id="oo_42276.jpg"/></fig><p><bold>Adult female, body length 1485 µm.</bold> Ped4 and Ped5 fused, without trace of suture; lateral wings symmetrical, both with two pairs of sensillae (Fig. <xref ref-type="fig" rid="F33">33A</xref>), one at distal tip, the other close to inner margin of wing. GS almost symmetrical, 1.3 times longer than wide; slightly dilated anteriorly, with swelling on right side slightly more marked than on left, both swellings with apical sensilla; left sensilla aligned perpendicular to longitudinal axis of body, right sensilla directed slightly anteriorly. P5 symmetrical (Fig. <xref ref-type="fig" rid="F33">33B</xref>), with short conical process at distal corner of Cx bearing triangular sensilla, longer than wide; BspP5 with long outer seta, almost reaching distal margin of Exp1P5; EnpP5 2-segmented, about as long as internal margin of Exp1P5. Exp 3-segmented; lateral spine of Exp2P5 similar in length to external margin of Exp3P5; external seta of Exp3 1/3 as long as internal seta; internal seta almost reaching apex of terminal claw.</p><fig id="F33" position="float" orientation="portrait"><label>Figure 33.</label><caption><p><italic><tp:taxon-name><tp:taxon-name-part taxon-name-part-type="genus">Notodiaptomus</tp:taxon-name-part> <tp:taxon-name-part taxon-name-part-type="species">cearensis</tp:taxon-name-part></tp:taxon-name></italic> female. <bold>A</bold> Dorsal view of posterior pedigers and GS <bold>B</bold> P5.</p></caption><graphic xmlns:xlink="http://www.w3.org/1999/xlink" xlink:href="zookeys-497-001-g033.jpg" position="float" orientation="portrait" xlink:type="simple" id="oo_42277.jpg"/></fig></tp:treatment-sec><tp:treatment-sec sec-type="Remarks"><title>Remarks.</title><p>The illustrated specimens were collected from the Parnaíba River at Emborcação Reservoir (Fig. <xref ref-type="fig" rid="F34">34</xref>), where this species co-occurred with at least two other diaptomids: <italic><tp:taxon-name><tp:taxon-name-part taxon-name-part-type="genus">Argyrodiaptomus</tp:taxon-name-part> <tp:taxon-name-part taxon-name-part-type="species">azevedoi</tp:taxon-name-part></tp:taxon-name></italic> and <italic><tp:taxon-name><tp:taxon-name-part taxon-name-part-type="genus">Notodiaptomus</tp:taxon-name-part> <tp:taxon-name-part taxon-name-part-type="species">iheringi</tp:taxon-name-part></tp:taxon-name></italic> (Wright, 1935). This species has been widely reported from across the north and northeast of Brazil and in Venezuela. In de la Plata river basin, <xref ref-type="bibr" rid="B66">Tundisi and Matsumura-Tundisi (1994)</xref> found this species in Barra Bonita Reservoir. This species can be confused with <italic><tp:taxon-name><tp:taxon-name-part taxon-name-part-type="genus">Notodiaptomus</tp:taxon-name-part> <tp:taxon-name-part taxon-name-part-type="species">iheringi</tp:taxon-name-part></tp:taxon-name></italic>, but differs in the setal formula of some segments of the A1, in the absence of a row of spinules on the first segment of A1R, and in having a smaller body than <italic><tp:taxon-name><tp:taxon-name-part taxon-name-part-type="genus">Notodiaptomus</tp:taxon-name-part> <tp:taxon-name-part taxon-name-part-type="species">iheringi</tp:taxon-name-part></tp:taxon-name></italic>.</p><fig id="F34" position="float" orientation="portrait"><label>Figure 34.</label><caption><p>Geographical distribution of <italic><tp:taxon-name><tp:taxon-name-part taxon-name-part-type="genus">Notodiaptomus</tp:taxon-name-part> <tp:taxon-name-part taxon-name-part-type="species">cearensis</tp:taxon-name-part></tp:taxon-name></italic> in de la Plata river basin.</p></caption><graphic xmlns:xlink="http://www.w3.org/1999/xlink" xlink:href="zookeys-497-001-g034.jpg" position="float" orientation="portrait" xlink:type="simple" id="oo_42278.jpg"/></fig></tp:treatment-sec><ref-list><ref id="B66"><mixed-citation xmlns:xlink="http://www.w3.org/1999/xlink" xlink:type="simple"><person-group><name name-style="western"><surname>Tundisi</surname><given-names>JG</given-names></name><name name-style="western"><surname>Matsumura-Tundisi</surname><given-names>T</given-names></name></person-group> (<year>1994</year>) <article-title>Plankton diversity in a warm monomictic lake (Dom Helvécio, Minas Gerais) and a polymictic reservoir (Barra Bonita): A comparative analysis of the intermediate disturbance hypothesis.</article-title><source>Anais da Academia Brasileira de Ciências</source><volume>6</volume>: 1, I, <fpage>15</fpage>–<lpage>28</lpage>.</mixed-citation></ref></ref-list></tp:taxon-treatment>
