# Supplementary material for: Identification guide to some Diaptomid species (Crustacea, Copepoda, Calanoida, Diaptomidae) of “de la Plata” River Basin (South America)
Source: Zookeys. 2015 Apr 20;(497):1–111. doi: 10.3897/zookeys.497.8091 (PMC4410162; doi:10.3897/zookeys.497.8091)
Supplement: XML Treatment for Notodiaptomus conifer [file zookeys.497.8091-treatment8.xml]

<!DOCTYPE tp:taxon-treatment
  PUBLIC "-//TaxonX//DTD Taxonomic Treatment Publishing DTD v0 20100105//EN" "tax-treatment-NSO.dtd">
<tp:taxon-treatment xmlns:tp="http://www.plazi.org/taxpub"><tp:treatment-meta><kwd-group><label>Taxon classification</label><kwd><named-content content-type="kingdom">Animalia</named-content></kwd><kwd><named-content content-type="order">Calanoida</named-content></kwd><kwd><named-content content-type="family">Diaptomidae</named-content></kwd></kwd-group><mixed-citation publication-type="journal"><person-group><name><surname>Perbiche-Neves</surname><given-names>Gilmar</given-names></name><name><surname>Boxshall</surname><given-names>Geoffrey Allan</given-names></name><name><surname>Previattelli</surname><given-names>Daniel</given-names></name><name><surname>Nogueira</surname><given-names>Marcos Gomes</given-names></name><name><surname>da Rocha</surname><given-names>Carlos Eduardo Falavigna</given-names></name></person-group><article-title>Identification guide to some Diaptomid species (<tp:taxon-name><tp:taxon-name-part taxon-name-part-type="subphylum">Crustacea</tp:taxon-name-part></tp:taxon-name>, <tp:taxon-name><tp:taxon-name-part taxon-name-part-type="subclass">Copepoda</tp:taxon-name-part></tp:taxon-name>, <tp:taxon-name><tp:taxon-name-part taxon-name-part-type="order">Calanoida</tp:taxon-name-part></tp:taxon-name>, <tp:taxon-name><tp:taxon-name-part taxon-name-part-type="family">Diaptomidae</tp:taxon-name-part></tp:taxon-name>) of “de la Plata” River Basin (South America)</article-title><source>Zookeys</source><day>20</day><month>4</month><year>2015</year><volume>2015</volume><issue>497</issue><fpage>1</fpage><lpage>111</lpage><pub-id pub-id-type="doi">10.3897/zookeys.497.8091</pub-id></mixed-citation></tp:treatment-meta><tp:nomenclature><tp:taxon-name>
                                <tp:taxon-name-part taxon-name-part-type="genus">Notodiaptomus</tp:taxon-name-part>
                                <tp:taxon-name-part taxon-name-part-type="species">conifer</tp:taxon-name-part>
                            </tp:taxon-name><tp:taxon-authority>(Sars, 1901)</tp:taxon-authority><xref ref-type="fig" rid="F35">Figs 35</xref><xref ref-type="fig" rid="F36">, 36</xref><xref ref-type="fig" rid="F37">, 37</xref><xref ref-type="fig" rid="F38">, 38</xref><!--PageBreak--><!--PageBreak--><tp:nomenclature-citation-list><tp:nomenclature-citation><tp:taxon-name><tp:taxon-name-part taxon-name-part-type="genus">Diaptomus</tp:taxon-name-part> <tp:taxon-name-part taxon-name-part-type="species">conifer</tp:taxon-name-part></tp:taxon-name><comment> Sars, 1901</comment></tp:nomenclature-citation></tp:nomenclature-citation-list></tp:nomenclature><tp:treatment-sec sec-type="Diagnosis"><title>Diagnosis.</title><p><bold>Adult male, body length 1548 µm.</bold> Segment 1 of A1R with spinule row (Fig. <xref ref-type="fig" rid="F36">36F, G</xref>); segment 15 typically with well-developed spinous process reach<!--PageBreak--><!--PageBreak-->ing to end of segment (Figs <xref ref-type="fig" rid="F35">35A</xref>, <xref ref-type="fig" rid="F36">36A, B, E</xref>); process sometimes absent; segment 20 of A1R lacking distal projection. Enp1 of A2 ornamented with spinule row and single pore (Figs <xref ref-type="fig" rid="F35">35G</xref>, <xref ref-type="fig" rid="F36">36J</xref>). Right BspP5 with longitudinal fissure ornamented with surface granulations (Fig. <xref ref-type="fig" rid="F36">36H, I</xref>); Right Exp2P5 twice as long as wide (Figs <xref ref-type="fig" rid="F35">35B</xref>, <xref ref-type="fig" rid="F36">36C, D</xref>); lateral spine positioned close to outer distal angle of segment and directed posteriorly relative to longitudinal axis of body, length of lateral spine less than width of segment; terminal claw long and slightly curved (Fig. <xref ref-type="fig" rid="F35">35C–F</xref>), more slender than in <italic><tp:taxon-name><tp:taxon-name-part taxon-name-part-type="genus">Notodiaptomus</tp:taxon-name-part> <tp:taxon-name-part taxon-name-part-type="species">cearensis</tp:taxon-name-part></tp:taxon-name></italic>.</p><fig id="F35" position="float" orientation="portrait"><label>Figure 35.</label><caption><p><italic><tp:taxon-name><tp:taxon-name-part taxon-name-part-type="genus">Notodiaptomus</tp:taxon-name-part> <tp:taxon-name-part taxon-name-part-type="species">conifer</tp:taxon-name-part></tp:taxon-name></italic> male. <bold>A</bold> Segments 13–16 of A1R <bold>B</bold> P5; <bold>C–F</bold> Different views of ExpP5R <bold>G</bold> First segment of Enp A2.</p></caption><graphic xmlns:xlink="http://www.w3.org/1999/xlink" xlink:href="zookeys-497-001-g035.jpg" position="float" orientation="portrait" xlink:type="simple" id="oo_42279.jpg"/></fig><fig id="F36" position="float" orientation="portrait"><label>Figure 36.</label><caption><p><italic><tp:taxon-name><tp:taxon-name-part taxon-name-part-type="genus">Notodiaptomus</tp:taxon-name-part> <tp:taxon-name-part taxon-name-part-type="species">conifer</tp:taxon-name-part></tp:taxon-name></italic> male, SEM photographs. <bold>A</bold> Segments 13–16 of A1R (100 µm) <bold>B</bold> Segments 12–15 of A1R (100 µm) <bold>C</bold> Caudal view of P5 (100 µm) <bold>D</bold> Frontal view of P5 (100 µm) <bold>E</bold> Segments 13–17 of A1R (200 µm) <bold>F, G</bold> Segment 1 of A1R with spinule row arrowed (<bold>F</bold> = 50 µm; <bold>G</bold> = 20 µm) <bold>H</bold> P5L, and right Cx, Bsp and Exp1P5 (100 µm) <bold>I</bold> Detail of surface ornamentation of BspP5R (20 µm) <bold>J</bold> Segment 1 of Enp of A2 (50 µm).</p></caption><graphic xmlns:xlink="http://www.w3.org/1999/xlink" xlink:href="zookeys-497-001-g036.jpg" position="float" orientation="portrait" xlink:type="simple" id="oo_42280.jpg"/></fig><!--PageBreak--><p><bold>Adult female, body length 1734 µm.</bold> Ped4 and Ped5 separated by complete suture; lateral wings slightly asymmetrical, each wing with sensilla at apex (Fig. <xref ref-type="fig" rid="F37">37A</xref>). GS asymmetrical, about 1.5 times longer than wide; slightly dilated anteriorly, with swelling on left side larger than on right, left swelling hemispherical with sensilla directed slightly posteriorly; right swelling more pronounced, sensilla located on dorsal surface, not on lateral margin; right lateral margin of GS with small projection about at 2/3 length and with small notch at posterior border (Fig. <xref ref-type="fig" rid="F37">37A</xref>). P5 symmetrical (Fig. <xref ref-type="fig" rid="F37">37B</xref>), with small expansion at outer distal corner of Cx, bearing large robust, triangular sensilla, approximately 1.5 times longer than wide. BspP5 with long outer seta, almost reaching distal margin of Exp1P5. EnpP5 with incomplete suture, similar in length to inner margin of Exp1P5. Exp 3-segmented; lateral spine of Exp2P5 similar in length to external margin of Exp3P5; external seta of Exp3P5 about 1/5 (20%) length of internal seta; internal seta attaining 3/4 length of terminal claw.</p><fig id="F37" position="float" orientation="portrait"><label>Figure 37.</label><caption><p><italic><tp:taxon-name><tp:taxon-name-part taxon-name-part-type="genus">Notodiaptomus</tp:taxon-name-part> <tp:taxon-name-part taxon-name-part-type="species">conifer</tp:taxon-name-part></tp:taxon-name></italic> female. <bold>A</bold> Dorsal view of posterior segments of prosome and GS <bold>B</bold> P5L.</p></caption><graphic xmlns:xlink="http://www.w3.org/1999/xlink" xlink:href="zookeys-497-001-g037.jpg" position="float" orientation="portrait" xlink:type="simple" id="oo_42281.jpg"/></fig></tp:treatment-sec><tp:treatment-sec sec-type="Remarks"><title>Remarks.</title><p>The illustrated specimens were collected from the upper Tiete River, at the Barra Bonita Reservoir. In addition to the well-developed spinous process on segment 15 of A1R of the male, <italic><tp:taxon-name><tp:taxon-name-part taxon-name-part-type="genus">Notodiaptomus</tp:taxon-name-part> <tp:taxon-name-part taxon-name-part-type="species">conifer</tp:taxon-name-part></tp:taxon-name></italic> can be distinguished from other congeners like <italic><tp:taxon-name><tp:taxon-name-part taxon-name-part-type="genus">Notodiaptomus</tp:taxon-name-part> <tp:taxon-name-part taxon-name-part-type="species">iheringi</tp:taxon-name-part></tp:taxon-name></italic> and <italic><tp:taxon-name><tp:taxon-name-part taxon-name-part-type="genus">Notodiaptomus</tp:taxon-name-part> <tp:taxon-name-part taxon-name-part-type="species">cearensis</tp:taxon-name-part></tp:taxon-name></italic>, by its larger body size. These species also differ in their relative lengths of the lateral spines on the right Exp3P5 of the male.</p><!--PageBreak--><p>Earlier studies (<xref ref-type="bibr" rid="B35">Nogueira 2001</xref>, <xref ref-type="bibr" rid="B36">Nogueira et al. 2008</xref>; <xref ref-type="bibr" rid="B31">Matsumura-Tundisi and Tundisi 2003</xref>), which sampled several rivers in São Paulo State (Brazil) between 1970 and 2005 noted changes in the abundance of <italic><tp:taxon-name><tp:taxon-name-part taxon-name-part-type="genus">Notodiaptomus</tp:taxon-name-part> <tp:taxon-name-part taxon-name-part-type="species">conifer</tp:taxon-name-part></tp:taxon-name></italic>. <xref ref-type="bibr" rid="B31">Matsumura-Tundisi and Tundisi (2003)</xref> suggested that such changes might be in response to variations in the ionic concentrations resulting from decreasing water quality and increasing conductivity over the surveyed period. <italic><tp:taxon-name><tp:taxon-name-part taxon-name-part-type="genus">Notodiaptomus</tp:taxon-name-part> <tp:taxon-name-part taxon-name-part-type="species">conifer</tp:taxon-name-part></tp:taxon-name></italic> was found in the current study (based on samples taken in 2010) in only two reservoirs (JUR and BBON) (Fig. <xref ref-type="fig" rid="F38">38</xref>), and in both of these <xref ref-type="bibr" rid="B31">Matsumura-Tundisi and Tundisi (2003)</xref> had indicated that the species had disappeared. Studies on long time series (e.g. <xref ref-type="bibr" rid="B46">Polli and Simona 1992</xref>) have demonstrated cycles of 25 years for some diaptomid species, over which they dramatically decrease in population density but subsequently recover to become dominant again. It is necessary to sample extensively before putative disappearances can be confirmed.</p><fig id="F38" position="float" orientation="portrait"><label>Figure 38.</label><caption><p>Geographical distribution of <italic><tp:taxon-name><tp:taxon-name-part taxon-name-part-type="genus">Notodiaptomus</tp:taxon-name-part> <tp:taxon-name-part taxon-name-part-type="species">conifer</tp:taxon-name-part></tp:taxon-name></italic> in de la Plata river basin.</p></caption><graphic xmlns:xlink="http://www.w3.org/1999/xlink" xlink:href="zookeys-497-001-g038.jpg" position="float" orientation="portrait" xlink:type="simple" id="oo_42282.jpg"/></fig><p><italic><tp:taxon-name><tp:taxon-name-part taxon-name-part-type="genus">Notodiaptomus</tp:taxon-name-part> <tp:taxon-name-part taxon-name-part-type="species">conifer</tp:taxon-name-part></tp:taxon-name></italic> has been reported from Argentina to the northeast of Brazil, thus suggesting a widespread but scattered occurrence across South America.</p><!--PageBreak--></tp:treatment-sec><ref-list><ref id="B35"><mixed-citation xmlns:xlink="http://www.w3.org/1999/xlink" xlink:type="simple"><person-group><name name-style="western"><surname>Nogueira</surname><given-names>MG</given-names></name></person-group> (<year>2001</year>) <article-title>Zooplankton composition, dominance and abundance as indicators of environmental compartmentalization in Jurumirim Reservoir (Paranapanema River), São Paulo, Brazil.</article-title><source>Hydrobiologia</source><volume>455</volume>: <fpage>1</fpage>–<lpage>18</lpage>. doi: <ext-link ext-link-type="doi" xlink:href="10.1023/A:1011946708757" xlink:type="simple">10.1023/A:1011946708757</ext-link></mixed-citation></ref><ref id="B36"><mixed-citation xmlns:xlink="http://www.w3.org/1999/xlink" xlink:type="simple"><person-group><name name-style="western"><surname>Nogueira</surname><given-names>MG</given-names></name><name name-style="western"><surname>Reis-Oliveira</surname><given-names>PC</given-names></name><name name-style="western"><surname>Britto</surname><given-names>YT</given-names></name></person-group> (<year>2008</year>) <article-title>Zooplankton assemblages (<tp:taxon-name><tp:taxon-name-part taxon-name-part-type="subclass">Copepoda</tp:taxon-name-part></tp:taxon-name> and <tp:taxon-name><tp:taxon-name-part taxon-name-part-type="infraorder">Cladocera</tp:taxon-name-part></tp:taxon-name>) in a cascade of reservoirs of a large tropical river (SE Brazil).</article-title><source>Limnetica</source><volume>27</volume>(<issue>1</issue>): <fpage>151</fpage>–<lpage>170</lpage>.</mixed-citation></ref><ref id="B31"><mixed-citation xmlns:xlink="http://www.w3.org/1999/xlink" xlink:type="simple"><person-group><name name-style="western"><surname>Matsumura-Tundisi</surname><given-names>T</given-names></name><name name-style="western"><surname>Tundisi</surname><given-names>JG</given-names></name></person-group> (<year>2003</year>) <article-title><tp:taxon-name><tp:taxon-name-part taxon-name-part-type="order">Calanoida</tp:taxon-name-part></tp:taxon-name> (<tp:taxon-name><tp:taxon-name-part taxon-name-part-type="subclass">Copepoda</tp:taxon-name-part></tp:taxon-name>) species composition changes in the reservoirs of São Paulo State (Brazil) in the last twenty years.</article-title><source>Hydrobiologia</source><volume>504</volume>: <fpage>215</fpage>–<lpage>222</lpage>. doi: <ext-link ext-link-type="doi" xlink:href="10.1023/B:HYDR.0000008521.43711.35" xlink:type="simple">10.1023/B:HYDR.0000008521.43711.35</ext-link></mixed-citation></ref><ref id="B46"><mixed-citation xmlns:xlink="http://www.w3.org/1999/xlink" xlink:type="simple"><person-group><name name-style="western"><surname>Polli</surname><given-names>B</given-names></name><name name-style="western"><surname>Simona</surname><given-names>M</given-names></name></person-group> (<year>1992</year>) <article-title>Qualitative and quantitative aspects of the evolution of the planktonic populations in Lake Lugano.</article-title><source>Aquatic Science</source><volume>54</volume>: <fpage>303</fpage>–<lpage>320</lpage>. doi: <ext-link ext-link-type="doi" xlink:href="10.1007/BF00878143" xlink:type="simple">10.1007/BF00878143</ext-link></mixed-citation></ref></ref-list></tp:taxon-treatment>
