# Supplementary material for: Identification guide to some Diaptomid species (Crustacea, Copepoda, Calanoida, Diaptomidae) of “de la Plata” River Basin (South America)
Source: Zookeys. 2015 Apr 20;(497):1–111. doi: 10.3897/zookeys.497.8091 (PMC4410162; doi:10.3897/zookeys.497.8091)
Supplement: XML Treatment for Notodiaptomus coniferoides [file zookeys.497.8091-treatment9.xml]

<!DOCTYPE tp:taxon-treatment
  PUBLIC "-//TaxonX//DTD Taxonomic Treatment Publishing DTD v0 20100105//EN" "tax-treatment-NSO.dtd">
<tp:taxon-treatment xmlns:tp="http://www.plazi.org/taxpub"><tp:treatment-meta><kwd-group><label>Taxon classification</label><kwd><named-content content-type="kingdom">Animalia</named-content></kwd><kwd><named-content content-type="order">Calanoida</named-content></kwd><kwd><named-content content-type="family">Diaptomidae</named-content></kwd></kwd-group><mixed-citation publication-type="journal"><person-group><name><surname>Perbiche-Neves</surname><given-names>Gilmar</given-names></name><name><surname>Boxshall</surname><given-names>Geoffrey Allan</given-names></name><name><surname>Previattelli</surname><given-names>Daniel</given-names></name><name><surname>Nogueira</surname><given-names>Marcos Gomes</given-names></name><name><surname>da Rocha</surname><given-names>Carlos Eduardo Falavigna</given-names></name></person-group><article-title>Identification guide to some Diaptomid species (<tp:taxon-name><tp:taxon-name-part taxon-name-part-type="subphylum">Crustacea</tp:taxon-name-part></tp:taxon-name>, <tp:taxon-name><tp:taxon-name-part taxon-name-part-type="subclass">Copepoda</tp:taxon-name-part></tp:taxon-name>, <tp:taxon-name><tp:taxon-name-part taxon-name-part-type="order">Calanoida</tp:taxon-name-part></tp:taxon-name>, <tp:taxon-name><tp:taxon-name-part taxon-name-part-type="family">Diaptomidae</tp:taxon-name-part></tp:taxon-name>) of “de la Plata” River Basin (South America)</article-title><source>Zookeys</source><day>20</day><month>4</month><year>2015</year><volume>2015</volume><issue>497</issue><fpage>1</fpage><lpage>111</lpage><pub-id pub-id-type="doi">10.3897/zookeys.497.8091</pub-id></mixed-citation></tp:treatment-meta><tp:nomenclature><tp:taxon-name>
                                <tp:taxon-name-part taxon-name-part-type="genus">Notodiaptomus</tp:taxon-name-part>
                                <tp:taxon-name-part taxon-name-part-type="species">coniferoides</tp:taxon-name-part>
                            </tp:taxon-name><tp:taxon-authority>(Wright, 1927)</tp:taxon-authority><xref ref-type="fig" rid="F39">Figs 39</xref><xref ref-type="fig" rid="F40">, 40</xref><xref ref-type="fig" rid="F41">, 41</xref><xref ref-type="fig" rid="F42">, 42</xref><xref ref-type="fig" rid="F43">, 43</xref><tp:nomenclature-citation-list><tp:nomenclature-citation><tp:taxon-name><tp:taxon-name-part taxon-name-part-type="genus">Diaptomus</tp:taxon-name-part> <tp:taxon-name-part taxon-name-part-type="species">conferoides</tp:taxon-name-part></tp:taxon-name><comment> Wright, 1927</comment></tp:nomenclature-citation><tp:nomenclature-citation><tp:taxon-name><tp:taxon-name-part taxon-name-part-type="genus">Diaptomus</tp:taxon-name-part> <tp:taxon-name-part taxon-name-part-type="species">lobifer</tp:taxon-name-part></tp:taxon-name><comment> Pesta, 1927</comment></tp:nomenclature-citation></tp:nomenclature-citation-list></tp:nomenclature><tp:treatment-sec sec-type="Diagnosis"><title>Diagnosis.</title><p><bold>Adult male, body length 1051 µm.</bold> Ped2, Ped3 and Ped4 ornamented with spinules near posterior margin (Fig. <xref ref-type="fig" rid="F40">40A</xref>). Ur3 to Ur5 lacking ventral spinulation (Fig. <xref ref-type="fig" rid="F40">40B</xref>). Segment 13 of A1R with strong spinous process (Fig. <xref ref-type="fig" rid="F39">39B</xref>) reaching distal margin of segment 14; segment 15 with short spinous process slightly larger than spinous process on segment 16 (Fig. <xref ref-type="fig" rid="F40">40C, G, H</xref>). Lateral spine of right Exp2P5 short, inserted on small lobe-like protuberance (Figs <xref ref-type="fig" rid="F39">39A</xref>, <xref ref-type="fig" rid="F40">40D, F</xref>); spine slightly curved towards terminal claw. Terminal claw smooth and relatively long (Fig. <xref ref-type="fig" rid="F40">40E</xref>) compared to other species, approximately twice length of internal margin of right Exp2P5.</p><fig id="F39" position="float" orientation="portrait"><label>Figure 39.</label><caption><p><italic><tp:taxon-name><tp:taxon-name-part taxon-name-part-type="genus">Notodiaptomus</tp:taxon-name-part> <tp:taxon-name-part taxon-name-part-type="species">coniferoides</tp:taxon-name-part></tp:taxon-name></italic> male. <bold>A</bold> P5 <bold>B</bold> Segments 13–16 of A1R.</p></caption><graphic xmlns:xlink="http://www.w3.org/1999/xlink" xlink:href="zookeys-497-001-g039.jpg" position="float" orientation="portrait" xlink:type="simple" id="oo_42283.jpg"/></fig><fig id="F40" position="float" orientation="portrait"><label>Figure 40.</label><caption><p><italic><tp:taxon-name><tp:taxon-name-part taxon-name-part-type="genus">Notodiaptomus</tp:taxon-name-part> <tp:taxon-name-part taxon-name-part-type="species">coniferoides</tp:taxon-name-part></tp:taxon-name></italic> male, SEM photographs. <bold>A</bold> Pedigers 2–5 (200 µm) <bold>B</bold> Last 3 urosome somites, CR, and P5R (300 µm) <bold>C</bold> Segments 9–18 of A1R (200 µm) <bold>D</bold> Detail showing insertion of lateral spine on Exp2P5R (20 µm) <bold>E</bold> Exp2P5R (100 µm) <bold>F</bold> P5 (100 µm) <bold>G</bold> A1R (300 µm) <bold>H</bold> A1R from segment 7 to tip (200 µm).</p></caption><graphic xmlns:xlink="http://www.w3.org/1999/xlink" xlink:href="zookeys-497-001-g040.jpg" position="float" orientation="portrait" xlink:type="simple" id="oo_42284.jpg"/></fig><p><bold>Adult female, body length 1411 µm.</bold> Suture between Ped4 and Ped5 incomplete; conical dorsal process present on Ped4 (Figs <xref ref-type="fig" rid="F41">41A</xref>, <xref ref-type="fig" rid="F42">42A, B</xref>); lateral wings symmetrical, with two pairs of sensillae, larger pair on apex of each wing (Fig. <xref ref-type="fig" rid="F42">42B</xref>), each about twice as long as wide; inner pair of sensillae located dorsally near internal margin of each wing, each about as long as wide. GS asymmetrical, approximately 1.7/1.8 times longer than wide; anterior part slightly dilated, each anterior swelling with apical sensilla; left sensilla distinctly curved posteriorly, right sensilla aligned perpendicular to longitudinal body axis (Fig. <xref ref-type="fig" rid="F41">41A</xref>). P5 symmetrical with small conical process at outer distal corner of Cx bearing short, robust and triangular sensilla (Fig. <xref ref-type="fig" rid="F41">41B</xref>). BspP5 with external seta almost reaching middle of external margin of Exp1P5. EnpP5 2-segmented, almost reaching end of inner margin of Exp1P5; EnpP5 with 2 strong unequal apical spines. ExpP5 3-segmented; lateral spine of Exp2P5 almost as long as external margin of Exp3P5; internal seta on Exp3P5 about 3.5 times longer than external seta; internal seta reaching middle of terminal claw.</p><fig id="F41" position="float" orientation="portrait"><label>Figure 41.</label><caption><p><italic><tp:taxon-name><tp:taxon-name-part taxon-name-part-type="genus">Notodiaptomus</tp:taxon-name-part> <tp:taxon-name-part taxon-name-part-type="species">coniferoides</tp:taxon-name-part></tp:taxon-name></italic> female. <bold>A</bold> Posterior part of prosome and GS <bold>B</bold> P5.</p></caption><graphic xmlns:xlink="http://www.w3.org/1999/xlink" xlink:href="zookeys-497-001-g041.jpg" position="float" orientation="portrait" xlink:type="simple" id="oo_42285.jpg"/></fig><fig id="F42" position="float" orientation="portrait"><label>Figure 42.</label><caption><p><italic><tp:taxon-name><tp:taxon-name-part taxon-name-part-type="genus">Notodiaptomus</tp:taxon-name-part> <tp:taxon-name-part taxon-name-part-type="species">coniferoides</tp:taxon-name-part></tp:taxon-name></italic> female, SEM photographs. <bold>A</bold> Posterior part of prosome, and GS (300 µm) <bold>B</bold> Posterior view of prosome and GS, showing detail of dorsal process on Ped4 and dorsal rows of spinules (200 µm).</p></caption><graphic xmlns:xlink="http://www.w3.org/1999/xlink" xlink:href="zookeys-497-001-g042.jpg" position="float" orientation="portrait" xlink:type="simple" id="oo_42286.jpg"/></fig></tp:treatment-sec><tp:treatment-sec sec-type="Remarks"><title>Remarks.</title><p>The specimens illustrated here were collected in the upper Paraguay River. This is the only calanoid species that was found throughout the Paraguay basin (Fig. <xref ref-type="fig" rid="F43">43</xref>). <xref ref-type="bibr" rid="B18">Frutos et al. (2006)</xref> previously reported this species from along the Paraguay River. We did not find it in the basin of the Paraná River or the Uruguay River but it was previously observed in the middle section of the Paraná River by <xref ref-type="bibr" rid="B14">Dussart and Frutos (1985)</xref>. <xref ref-type="bibr" rid="B58">Santos-Silva (2008)</xref> mentioned a record from the Itaipu Reservoir in the upper Paraná River basin, and other reports indicate its presence in the lower Paraná River, near the delta (e.g. <xref ref-type="bibr" rid="B53">Ringuelet 1958</xref>). The type locality of this species is in the Amazon (<xref ref-type="bibr" rid="B67">Wright 1927</xref>).</p><fig id="F43" position="float" orientation="portrait"><label>Figure 43.</label><caption><p>Geographical distribution of <italic><tp:taxon-name><tp:taxon-name-part taxon-name-part-type="genus">Notodiaptomus</tp:taxon-name-part> <tp:taxon-name-part taxon-name-part-type="species">coniferoides</tp:taxon-name-part></tp:taxon-name></italic> in de la Plata river basin.</p></caption><graphic xmlns:xlink="http://www.w3.org/1999/xlink" xlink:href="zookeys-497-001-g043.jpg" position="float" orientation="portrait" xlink:type="simple" id="oo_42287.jpg"/></fig><p>This species has a wide distribution in rivers and associated systems like marginal ponds, but it is not typically recorded in reservoirs. This species is easily distinguishable by the position of the lateral spine on a lobe on the coxa of P5 and by the length of spinous processes on segments 13 and 15 of the male A1R. Some studies have reported this species under the name <italic><tp:taxon-name><tp:taxon-name-part taxon-name-part-type="genus">Notodiaptomus</tp:taxon-name-part> <tp:taxon-name-part taxon-name-part-type="species">coniferoide</tp:taxon-name-part></tp:taxon-name></italic> (sic.) (see <xref ref-type="bibr" rid="B29">Matsumura-Tundisi 1986</xref>), but the name presented in the original description by <xref ref-type="bibr" rid="B67">Wright (1927)</xref> is <italic><tp:taxon-name><tp:taxon-name-part taxon-name-part-type="genus">Notodiaptomus</tp:taxon-name-part> <tp:taxon-name-part taxon-name-part-type="species">coniferoides</tp:taxon-name-part></tp:taxon-name></italic>.</p><p><xref ref-type="bibr" rid="B10">Cicchino et al. (2001)</xref> described a new species from the Amazon region, which they named <italic><tp:taxon-name><tp:taxon-name-part taxon-name-part-type="genus">Notodiaptomus</tp:taxon-name-part> <tp:taxon-name-part taxon-name-part-type="species">simmilimus</tp:taxon-name-part></tp:taxon-name></italic>, and its etymology alluded to its close resemblance with <italic><tp:taxon-name><tp:taxon-name-part taxon-name-part-type="genus">Notodiaptomus</tp:taxon-name-part> <tp:taxon-name-part taxon-name-part-type="species">coniferoides</tp:taxon-name-part></tp:taxon-name></italic>. Comparison of the specimens described here with the observations made by previous authors revealed some distinctive features. However, we consider that the specimens from Venezuela identified as <italic><tp:taxon-name><tp:taxon-name-part taxon-name-part-type="genus">Notodiaptomus</tp:taxon-name-part> <tp:taxon-name-part taxon-name-part-type="species">coniferoides</tp:taxon-name-part></tp:taxon-name></italic> by <xref ref-type="bibr" rid="B12">Dussart (1984)</xref> are in fact <italic><tp:taxon-name><tp:taxon-name-part taxon-name-part-type="genus">Notodiaptomus</tp:taxon-name-part> <tp:taxon-name-part taxon-name-part-type="species">simmilimus</tp:taxon-name-part></tp:taxon-name></italic>, based on the differences in the proportions of BspP5 and the size of the modified seta on segment 13 of A1R. <xref ref-type="bibr" rid="B12">Dussart (1984)</xref> and <xref ref-type="bibr" rid="B10">Cicchino et al. (2001)</xref> did not refer to differences in the size of the modified seta on this segment, which tends to be smaller in <italic><tp:taxon-name><tp:taxon-name-part taxon-name-part-type="genus">Notodiaptomus</tp:taxon-name-part> <tp:taxon-name-part taxon-name-part-type="species">simmilimus</tp:taxon-name-part></tp:taxon-name></italic> than in <italic><tp:taxon-name><tp:taxon-name-part taxon-name-part-type="genus">Notodiaptomus</tp:taxon-name-part> <tp:taxon-name-part taxon-name-part-type="species">coniferoides</tp:taxon-name-part></tp:taxon-name></italic>. In the Amazonian specimens of <italic><tp:taxon-name><tp:taxon-name-part taxon-name-part-type="genus">Notodiaptomus</tp:taxon-name-part> <tp:taxon-name-part taxon-name-part-type="species">coniferoides</tp:taxon-name-part></tp:taxon-name></italic>, the modified seta reaches the end of segment 14, according to the original description (<xref ref-type="bibr" rid="B67">Wright 1927</xref>), whereas in <italic><tp:taxon-name><tp:taxon-name-part taxon-name-part-type="genus">Notodiaptomus</tp:taxon-name-part> <tp:taxon-name-part taxon-name-part-type="species">simmilimus</tp:taxon-name-part></tp:taxon-name></italic> it only extends to the middle of this segment.</p><p>We recommend a thorough comparative analysis of specimens of <italic><tp:taxon-name><tp:taxon-name-part taxon-name-part-type="genus">Notodiaptomus</tp:taxon-name-part> <tp:taxon-name-part taxon-name-part-type="species">coniferoides</tp:taxon-name-part></tp:taxon-name></italic> found in the south of Brazil and in the lower Parana River. Comparison of our <italic><tp:taxon-name><tp:taxon-name-part taxon-name-part-type="genus">Notodiaptomus</tp:taxon-name-part> <tp:taxon-name-part taxon-name-part-type="species">coniferoides</tp:taxon-name-part></tp:taxon-name></italic> with Amazonian specimens indicates that the material described in the present study was relatively smaller and we consider it is necessary to confirm the identity and status of <italic><tp:taxon-name><tp:taxon-name-part taxon-name-part-type="genus">Notodiaptomus</tp:taxon-name-part> <tp:taxon-name-part taxon-name-part-type="species">coniferoides</tp:taxon-name-part></tp:taxon-name></italic> in de la Plata River Basin.</p><!--PageBreak--><!--PageBreak--></tp:treatment-sec><ref-list><ref id="B18"><mixed-citation xmlns:xlink="http://www.w3.org/1999/xlink" xlink:type="simple"><person-group><name name-style="western"><surname>Frutos</surname><given-names>SM</given-names></name><name name-style="western"><surname>Poi de Neiff</surname><given-names>ASG</given-names></name><name name-style="western"><surname>Neiff</surname><given-names>JJ</given-names></name></person-group> (<year>2006</year>) <article-title>Zooplankton of the Paraguay River: a comparison between sections and hydrological phases.</article-title><source>Annales de Limnologie – International Journal of Limnology</source><volume>42</volume>: <fpage>277</fpage>–<lpage>288</lpage>. doi: <ext-link ext-link-type="doi" xlink:href="10.1051/limn/2006028" xlink:type="simple">10.1051/limn/2006028</ext-link></mixed-citation></ref><ref id="B14"><mixed-citation xmlns:xlink="http://www.w3.org/1999/xlink" xlink:type="simple"><person-group><name name-style="western"><surname>Dussart</surname><given-names>BH</given-names></name><name name-style="western"><surname>Frutos</surname><given-names>SM</given-names></name></person-group> (<year>1985</year>) <article-title>Sur quelques Copépodes d´Argentine.</article-title><source>Revista de Hydrobiologia Tropical</source><volume>18</volume>(<issue>4</issue>): <fpage>305</fpage>–<lpage>314</lpage>.</mixed-citation></ref><ref id="B58"><mixed-citation xmlns:xlink="http://www.w3.org/1999/xlink" xlink:type="simple"><person-group><name name-style="western"><surname>Santos-Silva</surname><given-names>EN</given-names></name></person-group> (<year>2008</year>) <article-title>Calanoid Copepods of the families <tp:taxon-name><tp:taxon-name-part taxon-name-part-type="family">Diaptomidae</tp:taxon-name-part></tp:taxon-name>, <tp:taxon-name><tp:taxon-name-part taxon-name-part-type="family">Pseudodiaptomidae</tp:taxon-name-part></tp:taxon-name>, and <tp:taxon-name><tp:taxon-name-part taxon-name-part-type="family">Centropagidae</tp:taxon-name-part></tp:taxon-name> from Brasil.</article-title><source>Biologia Geral e Experimental</source><volume>8</volume>(<issue>1</issue>): <fpage>3</fpage>–<lpage>67</lpage>.</mixed-citation></ref><ref id="B53"><mixed-citation xmlns:xlink="http://www.w3.org/1999/xlink" xlink:type="simple"><person-group><name name-style="western"><surname>Ringuelet</surname><given-names>RA</given-names></name></person-group> (<year>1958</year>) <article-title>Primeros datos ecológicos sobre copépodos dulciacuícolas de la República Argentina.</article-title><source>Physis, Buenos Aires</source><volume>21</volume>(<issue>60</issue>): <fpage>14</fpage>–<lpage>31</lpage>.</mixed-citation></ref><ref id="B67"><mixed-citation xmlns:xlink="http://www.w3.org/1999/xlink" xlink:type="simple"><person-group><name name-style="western"><surname>Wright</surname><given-names>S</given-names></name></person-group> (<year>1927</year>) <article-title>A revision of the South American species of <italic><tp:taxon-name><tp:taxon-name-part taxon-name-part-type="genus">Diaptomus</tp:taxon-name-part></tp:taxon-name></italic>.</article-title><source>Transactions of the American Microscopical Society</source><volume>46</volume>: 2, <fpage>73</fpage>–<lpage>121</lpage>. doi: <ext-link ext-link-type="doi" xlink:href="10.2307/3221654" xlink:type="simple">10.2307/3221654</ext-link></mixed-citation></ref><ref id="B29"><mixed-citation xmlns:xlink="http://www.w3.org/1999/xlink" xlink:type="simple"><person-group><name name-style="western"><surname>Matsumura-Tundisi</surname><given-names>T</given-names></name></person-group> (<year>1986</year>) <article-title>Latitudinal Distribution of <tp:taxon-name><tp:taxon-name-part taxon-name-part-type="order">Calanoida</tp:taxon-name-part></tp:taxon-name> Copepods in Freshwater aquatic Systems of Brasil.</article-title><source>Revista Brasileira de Biologia</source><volume>46</volume>(<issue>3</issue>): <fpage>527</fpage>–<lpage>553</lpage>.</mixed-citation></ref><ref id="B10"><mixed-citation xmlns:xlink="http://www.w3.org/1999/xlink" xlink:type="simple"><person-group><name name-style="western"><surname>Cicchino</surname><given-names>G</given-names></name><name name-style="western"><surname>Santos-Silva</surname><given-names>EN</given-names></name><name name-style="western"><surname>Robertson</surname><given-names>BA</given-names></name></person-group> (<year>2001</year>) <article-title>A new species of <italic><tp:taxon-name><tp:taxon-name-part taxon-name-part-type="genus">Notodiaptomus</tp:taxon-name-part></tp:taxon-name></italic> Kiefer, 1936 (<tp:taxon-name><tp:taxon-name-part taxon-name-part-type="subclass">Copepoda</tp:taxon-name-part></tp:taxon-name>, <tp:taxon-name><tp:taxon-name-part taxon-name-part-type="family">Diaptomidae</tp:taxon-name-part></tp:taxon-name>) from the Amazon and Orinoco River Basins.</article-title><source>Hydrobiologia</source><volume>453/454</volume>: <fpage>539</fpage>–<lpage>548</lpage>. doi: <ext-link ext-link-type="doi" xlink:href="10.1023/A:1013147729916" xlink:type="simple">10.1023/A:1013147729916</ext-link></mixed-citation></ref><ref id="B12"><mixed-citation xmlns:xlink="http://www.w3.org/1999/xlink" xlink:type="simple"><person-group><name name-style="western"><surname>Dussart</surname><given-names>BH</given-names></name></person-group> (<year>1984</year>) <article-title>Sur Quelques Copépodes d’Amérique du Sud. IV.</article-title><source>Revista Brasileira de Biologia</source><volume>44</volume>(<issue>3</issue>): <fpage>255</fpage>–<lpage>265</lpage>.</mixed-citation></ref></ref-list></tp:taxon-treatment>
