# Supplementary material for: Identification guide to some Diaptomid species (Crustacea, Copepoda, Calanoida, Diaptomidae) of “de la Plata” River Basin (South America)
Source: Zookeys. 2015 Apr 20;(497):1–111. doi: 10.3897/zookeys.497.8091 (PMC4410162; doi:10.3897/zookeys.497.8091)
Supplement: XML Treatment for Notodiaptomus dentatus [file zookeys.497.8091-treatment10.xml]

<!DOCTYPE tp:taxon-treatment
  PUBLIC "-//TaxonX//DTD Taxonomic Treatment Publishing DTD v0 20100105//EN" "tax-treatment-NSO.dtd">
<tp:taxon-treatment xmlns:tp="http://www.plazi.org/taxpub"><tp:treatment-meta><kwd-group><label>Taxon classification</label><kwd><named-content content-type="kingdom">Animalia</named-content></kwd><kwd><named-content content-type="order">Calanoida</named-content></kwd><kwd><named-content content-type="family">Diaptomidae</named-content></kwd></kwd-group><mixed-citation publication-type="journal"><person-group><name><surname>Perbiche-Neves</surname><given-names>Gilmar</given-names></name><name><surname>Boxshall</surname><given-names>Geoffrey Allan</given-names></name><name><surname>Previattelli</surname><given-names>Daniel</given-names></name><name><surname>Nogueira</surname><given-names>Marcos Gomes</given-names></name><name><surname>da Rocha</surname><given-names>Carlos Eduardo Falavigna</given-names></name></person-group><article-title>Identification guide to some Diaptomid species (<tp:taxon-name><tp:taxon-name-part taxon-name-part-type="subphylum">Crustacea</tp:taxon-name-part></tp:taxon-name>, <tp:taxon-name><tp:taxon-name-part taxon-name-part-type="subclass">Copepoda</tp:taxon-name-part></tp:taxon-name>, <tp:taxon-name><tp:taxon-name-part taxon-name-part-type="order">Calanoida</tp:taxon-name-part></tp:taxon-name>, <tp:taxon-name><tp:taxon-name-part taxon-name-part-type="family">Diaptomidae</tp:taxon-name-part></tp:taxon-name>) of “de la Plata” River Basin (South America)</article-title><source>Zookeys</source><day>20</day><month>4</month><year>2015</year><volume>2015</volume><issue>497</issue><fpage>1</fpage><lpage>111</lpage><pub-id pub-id-type="doi">10.3897/zookeys.497.8091</pub-id></mixed-citation></tp:treatment-meta><tp:nomenclature><tp:taxon-name>
                                <tp:taxon-name-part taxon-name-part-type="genus">Notodiaptomus</tp:taxon-name-part>
                                <tp:taxon-name-part taxon-name-part-type="species">dentatus</tp:taxon-name-part>
                            </tp:taxon-name><tp:taxon-authority>Paggi, 2001</tp:taxon-authority><xref ref-type="fig" rid="F44">Figs 44</xref><xref ref-type="fig" rid="F45">, 45</xref><xref ref-type="fig" rid="F46">, 46</xref><!--PageBreak--><!--PageBreak--></tp:nomenclature><tp:treatment-sec sec-type="Diagnosis"><title>Diagnosis.</title><p><bold>Adult male, body length 1046 µm.</bold> Posterior margin of Ped4 ornamented with more or less regular row of spinules (Fig. <xref ref-type="fig" rid="F44">44B</xref>). Small denticle present on outer margin of external caudal seta, near base (Fig. <xref ref-type="fig" rid="F44">44H</xref>). Modified seta on segment 13 of A1R well developed with minutely bifid apex, reaching middle of segment 14 (Fig. <xref ref-type="fig" rid="F44">44C</xref>); segment 20 of A1R variable, with or without falciform process. Right BspP5 1.8 times longer than wide, with longitudinal fissure ornamented with surface granulations. Surface of right Exp3P5 with 3-6 sclerotized processes (Fig. <xref ref-type="fig" rid="F44">44A, F, G</xref>); lateral spine of Exp2P5R short (Fig. <xref ref-type="fig" rid="F44">44A, D, E</xref>).</p><fig id="F44" position="float" orientation="portrait"><label>Figure 44.</label><caption><p><italic><tp:taxon-name><tp:taxon-name-part taxon-name-part-type="genus">Notodiaptomus</tp:taxon-name-part> <tp:taxon-name-part taxon-name-part-type="species">dentatus</tp:taxon-name-part></tp:taxon-name></italic> male. <bold>A</bold> P5 <bold>B</bold> Detail of spinular ornamentation on prosome 4 <bold>C</bold> Segments 12–16 of A1R <bold>D–G</bold> Different views of P5R <bold>H</bold> Caudal ramus showing tooth-like denticle on external seta.</p></caption><graphic xmlns:xlink="http://www.w3.org/1999/xlink" xlink:href="zookeys-497-001-g044.jpg" position="float" orientation="portrait" xlink:type="simple" id="oo_42288.jpg"/></fig><p><bold>Adult female, body length 1335 µm.</bold> Incomplete suture present between Ped4 and Ped5, with spinule row marking plane of fusion (Fig. <xref ref-type="fig" rid="F45">45A</xref>); row of spinules present dorsally along posterior margin of Ped4 (Fig. <xref ref-type="fig" rid="F45">45A</xref>); lateral wings of similar size <!--PageBreak-->but slightly asymmetrical; two sensillae, one large and one small, present on each wing; apical sensilla on left side located on small projection and with apex directed posteriorly; right sensilla located at apex of projection directed perpendicular to body axis. GS asymmetrical (Fig. <xref ref-type="fig" rid="F45">45A</xref>), approximately 1.9 times longer than wide. Anterior part slightly dilated, left swelling larger than right one; left side hemispherical, with strong sensilla at apex of swelling, about 1.5 times longer than wide; right side ornamented <!--PageBreak-->with sensilla at apex of triangular projection, sensilla about twice as long as wide; posterior to sensillate swelling, external margin sinuous in dorsal view, ending in well-developed lobe at posterior end of right side. P5 symmetrical (Fig. <xref ref-type="fig" rid="F45">45B</xref>), with small conical process at outer distal corner of CxP5 bearing triangular sensilla, about 1.4 times longer than wide. BspP5 with long outer seta long, reaching almost to end of outer margin of Exp1P5. EnpP5 one-segmented, length exceeding middle of inner margin of Exp1P5. Exp 3-segmented; lateral spine of Exp2P5 just reaching end of external margin of Exp3P5; external seta of Exp3P5 about 1/4 (25%) length of internal seta; internal seta extending almost to tip of terminal claw.</p><fig id="F45" position="float" orientation="portrait"><label>Figure 45.</label><caption><p><italic><tp:taxon-name><tp:taxon-name-part taxon-name-part-type="genus">Notodiaptomus</tp:taxon-name-part> <tp:taxon-name-part taxon-name-part-type="species">dentatus</tp:taxon-name-part></tp:taxon-name></italic> female. <bold>A</bold> Dorsal posterior part of prosome and GS <bold>B</bold> P5.</p></caption><graphic xmlns:xlink="http://www.w3.org/1999/xlink" xlink:href="zookeys-497-001-g045.jpg" position="float" orientation="portrait" xlink:type="simple" id="oo_42289.jpg"/></fig></tp:treatment-sec><tp:treatment-sec sec-type="Remarks"><title>Remarks.</title><p>The illustrated specimens were collected from the middle stretch of the Paraná River (Fig. <xref ref-type="fig" rid="F46">46</xref>, RPAR-M3). The body length of the sampled specimens is slightly less than that reported by <xref ref-type="bibr" rid="B39">Paggi (2001)</xref> but falls within the known range for this species. <xref ref-type="bibr" rid="B39">Paggi (2001)</xref> highlighted two important characteristics of this species: 1) the presence of sclerotized processes on the surface of the right Exp2P5 of the male, and 2) the presence of a small tooth-like denticle on the outer margin of external caudal seta, near its base. This tooth-like process provides the basis for the etymology of the species.</p><fig id="F46" position="float" orientation="portrait"><label>Figure 46.</label><caption><p>Geographical distribution of <italic><tp:taxon-name><tp:taxon-name-part taxon-name-part-type="genus">Notodiaptomus</tp:taxon-name-part> <tp:taxon-name-part taxon-name-part-type="species">dentatus</tp:taxon-name-part></tp:taxon-name></italic> in de la Plata river basin.</p></caption><graphic xmlns:xlink="http://www.w3.org/1999/xlink" xlink:href="zookeys-497-001-g046.jpg" position="float" orientation="portrait" xlink:type="simple" id="oo_42290.jpg"/></fig><!--PageBreak--></tp:treatment-sec><ref-list><ref id="B39"><mixed-citation xmlns:xlink="http://www.w3.org/1999/xlink" xlink:type="simple"><person-group><name name-style="western"><surname>Paggi</surname><given-names>JC</given-names></name></person-group> (<year>2001</year>) <article-title>Clarification of the taxonomic status of <italic><tp:taxon-name><tp:taxon-name-part taxon-name-part-type="genus">Notodiaptomus</tp:taxon-name-part> <tp:taxon-name-part taxon-name-part-type="species">anisitsi</tp:taxon-name-part></tp:taxon-name></italic> (Daday, 1905) and related species, with description of a new species from Argentina (<tp:taxon-name><tp:taxon-name-part taxon-name-part-type="subphylum">Crustacea</tp:taxon-name-part></tp:taxon-name>: <tp:taxon-name><tp:taxon-name-part taxon-name-part-type="subclass">Copepoda</tp:taxon-name-part></tp:taxon-name>: <tp:taxon-name><tp:taxon-name-part taxon-name-part-type="family">Diaptomidae</tp:taxon-name-part></tp:taxon-name>).</article-title><source>Hydrobiologia</source><volume>453/454</volume>: <fpage>549</fpage>–<lpage>564</lpage>. doi: <ext-link ext-link-type="doi" xlink:href="10.1023/A:1013199713987" xlink:type="simple">10.1023/A:1013199713987</ext-link></mixed-citation></ref></ref-list></tp:taxon-treatment>
