# Supplementary material for: Identification guide to some Diaptomid species (Crustacea, Copepoda, Calanoida, Diaptomidae) of “de la Plata” River Basin (South America)
Source: Zookeys. 2015 Apr 20;(497):1–111. doi: 10.3897/zookeys.497.8091 (PMC4410162; doi:10.3897/zookeys.497.8091)
Supplement: XML Treatment for Notodiaptomus henseni [file zookeys.497.8091-treatment11.xml]

<!DOCTYPE tp:taxon-treatment
  PUBLIC "-//TaxonX//DTD Taxonomic Treatment Publishing DTD v0 20100105//EN" "tax-treatment-NSO.dtd">
<tp:taxon-treatment xmlns:tp="http://www.plazi.org/taxpub"><tp:treatment-meta><kwd-group><label>Taxon classification</label><kwd><named-content content-type="kingdom">Animalia</named-content></kwd><kwd><named-content content-type="order">Calanoida</named-content></kwd><kwd><named-content content-type="family">Diaptomidae</named-content></kwd></kwd-group><mixed-citation publication-type="journal"><person-group><name><surname>Perbiche-Neves</surname><given-names>Gilmar</given-names></name><name><surname>Boxshall</surname><given-names>Geoffrey Allan</given-names></name><name><surname>Previattelli</surname><given-names>Daniel</given-names></name><name><surname>Nogueira</surname><given-names>Marcos Gomes</given-names></name><name><surname>da Rocha</surname><given-names>Carlos Eduardo Falavigna</given-names></name></person-group><article-title>Identification guide to some Diaptomid species (<tp:taxon-name><tp:taxon-name-part taxon-name-part-type="subphylum">Crustacea</tp:taxon-name-part></tp:taxon-name>, <tp:taxon-name><tp:taxon-name-part taxon-name-part-type="subclass">Copepoda</tp:taxon-name-part></tp:taxon-name>, <tp:taxon-name><tp:taxon-name-part taxon-name-part-type="order">Calanoida</tp:taxon-name-part></tp:taxon-name>, <tp:taxon-name><tp:taxon-name-part taxon-name-part-type="family">Diaptomidae</tp:taxon-name-part></tp:taxon-name>) of “de la Plata” River Basin (South America)</article-title><source>Zookeys</source><day>20</day><month>4</month><year>2015</year><volume>2015</volume><issue>497</issue><fpage>1</fpage><lpage>111</lpage><pub-id pub-id-type="doi">10.3897/zookeys.497.8091</pub-id></mixed-citation></tp:treatment-meta><tp:nomenclature><tp:taxon-name>
                                <tp:taxon-name-part taxon-name-part-type="genus">Notodiaptomus</tp:taxon-name-part>
                                <tp:taxon-name-part taxon-name-part-type="species">henseni</tp:taxon-name-part>
                            </tp:taxon-name><tp:taxon-authority>(Dahl, 1894)</tp:taxon-authority><xref ref-type="fig" rid="F47">Figs 47</xref><xref ref-type="fig" rid="F48">, 48</xref><xref ref-type="fig" rid="F49">, 49</xref><xref ref-type="fig" rid="F50">, 50</xref><xref ref-type="fig" rid="F51">, 51</xref><xref ref-type="fig" rid="F52">, 52</xref><xref ref-type="fig" rid="F53">, 53</xref><xref ref-type="fig" rid="F54">, 54</xref><tp:nomenclature-citation-list><tp:nomenclature-citation><tp:taxon-name><tp:taxon-name-part taxon-name-part-type="genus">Diaptomus</tp:taxon-name-part> <tp:taxon-name-part taxon-name-part-type="species">henseni</tp:taxon-name-part></tp:taxon-name><comment> Dahl, 1894</comment></tp:nomenclature-citation><tp:nomenclature-citation><tp:taxon-name><tp:taxon-name-part taxon-name-part-type="genus">Notodiaptomus</tp:taxon-name-part> <tp:taxon-name-part taxon-name-part-type="species">oliveirai</tp:taxon-name-part></tp:taxon-name><comment> Matsumura-Tundisi, Espindola, Tundisi, Souza-Soares &amp; Degani, 2010 [new synonym]</comment></tp:nomenclature-citation></tp:nomenclature-citation-list></tp:nomenclature><tp:treatment-sec sec-type="Diagnosis"><title>Diagnosis.</title><p><bold>Adult male, body length 1123 µm.</bold> Dorsal suture between Ped4 and Ped5 incomplete (Fig. <xref ref-type="fig" rid="F48">48B</xref>); surface of Ped3, Ped4, and Ped5 ornamented postero-dorsally and laterally with fine covering of slender spinules (Fig. <xref ref-type="fig" rid="F48">48C–D</xref>). Lateral wings small, slightly asymmetrical, directed posteriorly; left side larger than right; both lateral wings with short, posteriorly-directed sensilla at distal corner, left sensilla better developed than right (Fig. <xref ref-type="fig" rid="F48">48B</xref>). GS slightly asymmetrical. Rostrum asymmetrical (Fig. <xref ref-type="fig" rid="F48">48H</xref>). Segment 1 of A1R ornamented with spinule row (Fig. <xref ref-type="fig" rid="F48">48E, F</xref>); modified seta on segment 13 reaching to end of segment 14 (Figs <xref ref-type="fig" rid="F47">47A</xref>, <xref ref-type="fig" rid="F48">48A, I</xref>). Bsp of A2 ornamented with spinules (Fig. <xref ref-type="fig" rid="F48">48G, J</xref>); Enp1 of A2 with spinule row (Fig. <xref ref-type="fig" rid="F47">47E</xref>). Cx and Bsp of P1 ornamented with long setules laterally (Fig. <xref ref-type="fig" rid="F49">49A</xref>). Right CxP5 with conical process bearing sensilla at apex (Figs <xref ref-type="fig" rid="F47">47H, J</xref>, <xref ref-type="fig" rid="F49">49G</xref>). Inner margin of right BspP5 with sclerotized knob, covered with tiny granulations (Figs <xref ref-type="fig" rid="F47">47C, D</xref>, <xref ref-type="fig" rid="F49">49C, E, F</xref>); right BspP5 with oblique fissure ornamented with small surface granulations (Fig. <xref ref-type="fig" rid="F47">47C</xref>); external seta of right BspP5 inserted subdistally, short, typically shorter than outer margin of Exp1P5. Right Exp1P5 bearing triangular process distally; right Exp2P5 with internal margin concave proximally, lateral spine slightly curved (Figs <xref ref-type="fig" rid="F47">47K</xref>, <xref ref-type="fig" rid="F49">49D</xref>) and inserted sub-terminally on external margin, less than 1/3 length of terminal claw (Fig. <xref ref-type="fig" rid="F47">47G–K</xref>). CxP5L with small conical process at outer distal corner bearing short apical sensilla; BspP5L with short external seta inserted distally; internal margin of BspP5L slightly concave, bearing two small sclerotized knobs proximally (Figs <xref ref-type="fig" rid="F47">47B–D</xref>, <xref ref-type="fig" rid="F49">49B, G</xref>), each ornamented with tiny granulations (Fig. <xref ref-type="fig" rid="F49">49C, E, F</xref>). EndP5 one-segmented, with row of spinules on inner distal margin (Fig. <xref ref-type="fig" rid="F47">47B, F</xref>). Exp2P5L with digitiform and sclerotized terminal process, lacking ornamentation.</p><fig id="F47" position="float" orientation="portrait"><label>Figure 47.</label><caption><p><italic><tp:taxon-name><tp:taxon-name-part taxon-name-part-type="genus">Notodiaptomus</tp:taxon-name-part> <tp:taxon-name-part taxon-name-part-type="species">henseni</tp:taxon-name-part></tp:taxon-name></italic> male. <bold>A</bold> Segments 12–16 of A1R <bold>B</bold> Left P5 <bold>C, D</bold> Different views of P5 <bold>E</bold> Segment 1 of Enp of A2 <bold>F</bold> P5L <bold>G–K</bold> Different views of P5R.</p></caption><graphic xmlns:xlink="http://www.w3.org/1999/xlink" xlink:href="zookeys-497-001-g047.jpg" position="float" orientation="portrait" xlink:type="simple" id="oo_42291.jpg"/></fig><fig id="F48" position="float" orientation="portrait"><label>Figure 48.</label><caption><p><italic><tp:taxon-name><tp:taxon-name-part taxon-name-part-type="genus">Notodiaptomus</tp:taxon-name-part> <tp:taxon-name-part taxon-name-part-type="species">henseni</tp:taxon-name-part></tp:taxon-name></italic> male, SEM photographs. <bold>A</bold> Segments 13–16 of A1R (100 µm) <bold>B</bold> Ped4 and Ped5, and anterior part of urosome (100 µm) <bold>C</bold> Detail showing spinular ornamentation of Ped3 and Ped4 (100 µm) <bold>D</bold> Detail of spinules on Ped2-Ped4 (100 µm) <bold>E, F</bold> Segment 1 of A1R, showing spinular ornamentation (50 µm) <bold>G</bold> A2 (100 µm) <bold>H</bold> Rostrum and spinules on segment 1 of A1L (50 µm) <bold>I</bold> Segments 11–16 of A1R (100 µm) <bold>J</bold> Detail of Bsp of A2 (20 µm).</p></caption><graphic xmlns:xlink="http://www.w3.org/1999/xlink" xlink:href="zookeys-497-001-g048.jpg" position="float" orientation="portrait" xlink:type="simple" id="oo_42292.jpg"/></fig><fig id="F49" position="float" orientation="portrait"><label>Figure 49.</label><caption><p><italic><tp:taxon-name><tp:taxon-name-part taxon-name-part-type="genus">Notodiaptomus</tp:taxon-name-part> <tp:taxon-name-part taxon-name-part-type="species">henseni</tp:taxon-name-part></tp:taxon-name></italic> male, SEM photographs. <bold>A</bold> P1, Details of spinular ornamentation on Cx and Bsp (50 µm) <bold>B</bold> Left and right P5 (150 µm) <bold>C</bold> Sclerotized processes on left and right BspP5 (10 µm) <bold>D</bold> P5 (100 µm) <bold>E, F</bold> Detail of sclerotized processes on left and right BspP5 (<bold>E</bold> = 20 µm; <bold>F</bold> = 10 µm) <bold>G</bold> P5 (200 µm).</p></caption><graphic xmlns:xlink="http://www.w3.org/1999/xlink" xlink:href="zookeys-497-001-g049.jpg" position="float" orientation="portrait" xlink:type="simple" id="oo_42293.jpg"/></fig><p><bold>Adult female, body length 1275 µm.</bold> Complete suture present between Ped4 and Ped5 (Fig. <xref ref-type="fig" rid="F50">50A</xref>); lateral surfaces of Ped3, Ped4 and Ped5 ornamented with covering of fine spinules (Fig. <xref ref-type="fig" rid="F51">51C</xref>); lateral wings more or less symmetrical (Fig. <xref ref-type="fig" rid="F51">51A</xref>); both wings with two sensillae, larger sensilla located at apex of wing and about 1.5 times longer than wide, smaller sensilla located near posterior margin of wing (Fig. <xref ref-type="fig" rid="F50">50A</xref>). GS asymmetrical, about 1.9 to 2 times longer than wide; slightly dilated anteriorly, with <!--PageBreak-->swelling of similar size on each side; each swelling with sensilla at apex; sensilla on right side of GS located at apex of hemispherical swelling; small lobe located at posterior end of right margin of GS (Figs <xref ref-type="fig" rid="F50">50A</xref>, <xref ref-type="fig" rid="F51">51A</xref>). Rostrum symmetrical (Fig. <xref ref-type="fig" rid="F51">51B</xref>). Fine setules present on segments 1 and 3 to 5 of A1 (Fig. <xref ref-type="fig" rid="F51">51E, F</xref>). P5 symmetrical (Fig. <xref ref-type="fig" rid="F50">50B</xref>) with small conical process at outer distal angle of CxP5, with short and strong sensilla, barely longer than wide. BspP5 with long external seta, extending beyond middle of external margin of Exp1P5. EnpP5 extending to middle of internal margin of Exp1P5, with incomplete suture (Fig. <xref ref-type="fig" rid="F51">51D</xref>). Exp 3-segmented; external seta of Exp2P5 exceeding length of external margin of Exp3P5 and similar in length to external seta of Exp3P5; external seta of Exp3P5 about 40% length of internal seta. Internal seta about 2/3 length of terminal claw.</p><fig id="F50" position="float" orientation="portrait"><label>Figure 50.</label><caption><p><italic><tp:taxon-name><tp:taxon-name-part taxon-name-part-type="genus">Notodiaptomus</tp:taxon-name-part> <tp:taxon-name-part taxon-name-part-type="species">henseni</tp:taxon-name-part></tp:taxon-name></italic> female. <bold>A</bold> Posterior part of prosome, GS and urosome <bold>B</bold> P5.</p></caption><graphic xmlns:xlink="http://www.w3.org/1999/xlink" xlink:href="zookeys-497-001-g050.jpg" position="float" orientation="portrait" xlink:type="simple" id="oo_42294.jpg"/></fig><fig id="F51" position="float" orientation="portrait"><label>Figure 51.</label><caption><p><italic><tp:taxon-name><tp:taxon-name-part taxon-name-part-type="genus">Notodiaptomus</tp:taxon-name-part> <tp:taxon-name-part taxon-name-part-type="species">henseni</tp:taxon-name-part></tp:taxon-name></italic> female, SEM photographs. <bold>A</bold> Dorsal view of posterior part of prosome and GS (300 µm) <bold>B</bold> Ventral view of anterior end of cephalothorax, with rostrum and basal segments of antennule (150 µm) <bold>C</bold> Lateral view of posterior part of prosome, with arrows showing surface ornamentation of spinules, GS, urosome and CR (100 µm) <bold>D</bold> P5 (100 µm) <bold>E</bold> Dorsal view of segments 1 and 2 of left antennule, showing spinules (50 µm) <bold>F</bold> Dorsal view of segments 3–5 of left antennule, with some spinules (50 µm).</p></caption><graphic xmlns:xlink="http://www.w3.org/1999/xlink" xlink:href="zookeys-497-001-g051.jpg" position="float" orientation="portrait" xlink:type="simple" id="oo_42295.jpg"/></fig></tp:treatment-sec><tp:treatment-sec sec-type="Remarks"><title>Remarks.</title><p>The specimens depicted here were collected in Furnas Reservoir on the Grande River (Fig. <xref ref-type="fig" rid="F52">52</xref>, FUR-U). <xref ref-type="bibr" rid="B69">Wright (1936)</xref> commented on the possible confusion between <!--PageBreak--><italic><tp:taxon-name><tp:taxon-name-part taxon-name-part-type="genus">Notodiaptomus</tp:taxon-name-part> <tp:taxon-name-part taxon-name-part-type="species">amazonicus</tp:taxon-name-part></tp:taxon-name></italic> (Wright, 1935) and <italic><tp:taxon-name><tp:taxon-name-part taxon-name-part-type="genus">Notodiaptomus</tp:taxon-name-part> <tp:taxon-name-part taxon-name-part-type="species">henseni</tp:taxon-name-part></tp:taxon-name></italic>. However, comparisons between the specimens of <italic><tp:taxon-name><tp:taxon-name-part taxon-name-part-type="genus">Notodiaptomus</tp:taxon-name-part> <tp:taxon-name-part taxon-name-part-type="species">henseni</tp:taxon-name-part></tp:taxon-name></italic> found in this work and <italic><tp:taxon-name><tp:taxon-name-part taxon-name-part-type="genus">Notodiaptomus</tp:taxon-name-part> <tp:taxon-name-part taxon-name-part-type="species">amazonicus</tp:taxon-name-part></tp:taxon-name></italic> collected in Balbina Reservoir (Uatumã River, Amazonas) showed clear differences in the structure of P5 (Fig. <xref ref-type="fig" rid="F53">53</xref>), the dorsal spinular ornamentation of the prosomal somites, and in body length. In the present study, specimens of <italic><tp:taxon-name><tp:taxon-name-part taxon-name-part-type="genus">Notodiaptomus</tp:taxon-name-part> <tp:taxon-name-part taxon-name-part-type="species">amazonicus</tp:taxon-name-part></tp:taxon-name></italic> similar to those obtained in the Amazon region were not found, but <italic><tp:taxon-name><tp:taxon-name-part taxon-name-part-type="genus">Notodiaptomus</tp:taxon-name-part> <tp:taxon-name-part taxon-name-part-type="species">henseni</tp:taxon-name-part></tp:taxon-name></italic> was found to be widely distributed in the Upper Paraná River. There are significant differences in size range between <italic><tp:taxon-name><tp:taxon-name-part taxon-name-part-type="genus">Notodiaptomus</tp:taxon-name-part> <tp:taxon-name-part taxon-name-part-type="species">henseni</tp:taxon-name-part></tp:taxon-name></italic> and <italic><tp:taxon-name><tp:taxon-name-part taxon-name-part-type="genus">Notodiaptomus</tp:taxon-name-part> <tp:taxon-name-part taxon-name-part-type="species">amazonicus</tp:taxon-name-part></tp:taxon-name></italic> (Fig. <xref ref-type="fig" rid="F54">54</xref>). <italic><tp:taxon-name><tp:taxon-name-part taxon-name-part-type="genus">Notodiaptomus</tp:taxon-name-part> <tp:taxon-name-part taxon-name-part-type="species">amazonicus</tp:taxon-name-part></tp:taxon-name></italic> males had a body length of 1608 µm and a body width of 397 µm, both significantly larger than <italic><tp:taxon-name><tp:taxon-name-part taxon-name-part-type="genus">Notodiaptomus</tp:taxon-name-part> <tp:taxon-name-part taxon-name-part-type="species">henseni</tp:taxon-name-part></tp:taxon-name></italic>, whose body length does not exceed 1300 µm. It is possible that some records of <italic><tp:taxon-name><tp:taxon-name-part taxon-name-part-type="genus">Notodiaptomus</tp:taxon-name-part> <tp:taxon-name-part taxon-name-part-type="species">amazonicus</tp:taxon-name-part></tp:taxon-name></italic> from de la Plata basin are erroneous, reflecting the taxonomic confusion between this species and <italic><tp:taxon-name><tp:taxon-name-part taxon-name-part-type="genus">Notodiaptomus</tp:taxon-name-part> <tp:taxon-name-part taxon-name-part-type="species">henseni</tp:taxon-name-part></tp:taxon-name></italic>. For example, <xref ref-type="bibr" rid="B54">Ringuelet and Martinez de Ferrato (1967)</xref> reported a body length of about 1270 µm for a diaptomid identified as <italic><tp:taxon-name><tp:taxon-name-part taxon-name-part-type="genus">Notodiaptomus</tp:taxon-name-part> <tp:taxon-name-part taxon-name-part-type="species">amazonicus</tp:taxon-name-part></tp:taxon-name></italic> in Argentina. However, this length is much less than would be expected for this species and falls within the typical size range of <italic><tp:taxon-name><tp:taxon-name-part taxon-name-part-type="genus">Notodiaptomus</tp:taxon-name-part> <tp:taxon-name-part taxon-name-part-type="species">henseni</tp:taxon-name-part></tp:taxon-name></italic>.</p><fig id="F52" position="float" orientation="portrait"><label>Figure 52.</label><caption><p>Geographical distribution of <italic><tp:taxon-name><tp:taxon-name-part taxon-name-part-type="genus">Notodiaptomus</tp:taxon-name-part> <tp:taxon-name-part taxon-name-part-type="species">henseni</tp:taxon-name-part></tp:taxon-name></italic> in de la Plata river basin.</p></caption><graphic xmlns:xlink="http://www.w3.org/1999/xlink" xlink:href="zookeys-497-001-g052.jpg" position="float" orientation="portrait" xlink:type="simple" id="oo_42296.jpg"/></fig><fig id="F53" position="float" orientation="portrait"><label>Figure 53.</label><caption><p><italic><tp:taxon-name><tp:taxon-name-part taxon-name-part-type="genus">Notodiaptomus</tp:taxon-name-part> <tp:taxon-name-part taxon-name-part-type="species">amazonicus</tp:taxon-name-part></tp:taxon-name></italic> male. P5. Specimen sampled in the Balbina Reservoir, Uatumã River (Central Amazonia), in the State of Amazonas, Brazil.</p></caption><graphic xmlns:xlink="http://www.w3.org/1999/xlink" xlink:href="zookeys-497-001-g053.jpg" position="float" orientation="portrait" xlink:type="simple" id="oo_42297.jpg"/></fig><fig id="F54" position="float" orientation="portrait"><label>Figure 54.</label><caption><p>Light micrograph comparing males of <italic><tp:taxon-name><tp:taxon-name-part taxon-name-part-type="genus">Notodiaptomus</tp:taxon-name-part> <tp:taxon-name-part taxon-name-part-type="species">henseni</tp:taxon-name-part></tp:taxon-name></italic> (on left) – specimen from the Grande River (FUR-D), and <italic><tp:taxon-name><tp:taxon-name-part taxon-name-part-type="genus">Notodiaptomus</tp:taxon-name-part> <tp:taxon-name-part taxon-name-part-type="species">amazonicus</tp:taxon-name-part></tp:taxon-name></italic> (on right) – specimen from Uatumã River, State of Amazonas, Brazil.</p></caption><graphic xmlns:xlink="http://www.w3.org/1999/xlink" xlink:href="zookeys-497-001-g054.jpg" position="float" orientation="portrait" xlink:type="simple" id="oo_42298.jpg"/></fig><p>In addition, <xref ref-type="bibr" rid="B54">Ringuelet and Martinez de Ferrato (1967)</xref> mentioned that their specimens of <!--PageBreak--><italic><tp:taxon-name><tp:taxon-name-part taxon-name-part-type="genus">Notodiaptomus</tp:taxon-name-part> <tp:taxon-name-part taxon-name-part-type="species">amazonicus</tp:taxon-name-part></tp:taxon-name></italic> that carried a process on segment 20 of the male A1R were larger (about 1375 µm), a condition which is closer to the expected size of <italic><tp:taxon-name><tp:taxon-name-part taxon-name-part-type="genus">Notodiaptomus</tp:taxon-name-part> <tp:taxon-name-part taxon-name-part-type="species">amazonicus</tp:taxon-name-part></tp:taxon-name></italic> from the Amazon region, although still relatively small. More comparisons are needed between specimens of <italic><tp:taxon-name><tp:taxon-name-part taxon-name-part-type="genus">Notodiaptomus</tp:taxon-name-part> <tp:taxon-name-part taxon-name-part-type="species">amazonicus</tp:taxon-name-part></tp:taxon-name></italic> from the Amazon basin and those reported by other researchers from de la Plata River Basin.</p><p>Recently, <xref ref-type="bibr" rid="B32">Matsumura-Tundisi et al. (2010)</xref> described a new species, <!--PageBreak--><!--PageBreak--><italic><tp:taxon-name><tp:taxon-name-part taxon-name-part-type="genus">Notodiaptomus</tp:taxon-name-part> <tp:taxon-name-part taxon-name-part-type="species">oliveirai</tp:taxon-name-part></tp:taxon-name></italic> Matsumura-Tundisi, Espindola, Tundisi, Souza-Soares &amp; Degani, 2010, which shows a close similarity to <italic><tp:taxon-name><tp:taxon-name-part taxon-name-part-type="genus">Notodiaptomus</tp:taxon-name-part> <tp:taxon-name-part taxon-name-part-type="species">henseni</tp:taxon-name-part></tp:taxon-name></italic>, and stated that many records of <italic><tp:taxon-name><tp:taxon-name-part taxon-name-part-type="genus">Notodiaptomus</tp:taxon-name-part> <tp:taxon-name-part taxon-name-part-type="species">henseni</tp:taxon-name-part></tp:taxon-name></italic> from the state of São Paulo (Brazil) would represent records of <italic><tp:taxon-name><tp:taxon-name-part taxon-name-part-type="genus">Notodiaptomus</tp:taxon-name-part> <tp:taxon-name-part taxon-name-part-type="species">oliveirai</tp:taxon-name-part></tp:taxon-name></italic>. However, their description is supported by illustrations lacking many important details (e.g. description of A1 formula, dorsal spinules) and the diagnostic difference between these two species as stated by these authors was based only on the curvature of the outer margin of the second segment of the exopod of right P5 (Exp2P5R). We consider this evidence insufficient to justify the establishment of a new species. The form of the P5 appears to vary according to the angle of observation (e.g. Fig. <xref ref-type="fig" rid="F47">47G</xref> to <xref ref-type="fig" rid="F47">47K</xref>), and this can be misleading. The degree of curvature alone does not provide adequate evidence upon which to base the establishment of a new species. The typical sclerotized processes on internal margins of left and right BspP5 of <italic><tp:taxon-name><tp:taxon-name-part taxon-name-part-type="genus">Notodiaptomus</tp:taxon-name-part> <tp:taxon-name-part taxon-name-part-type="species">henseni</tp:taxon-name-part></tp:taxon-name></italic> are visible in the photograph of <italic><tp:taxon-name><tp:taxon-name-part taxon-name-part-type="genus">Notodiaptomus</tp:taxon-name-part> <tp:taxon-name-part taxon-name-part-type="species">oliveirai</tp:taxon-name-part></tp:taxon-name></italic> included by <xref ref-type="bibr" rid="B32">Matsumura-Tundisi et al. (2010)</xref> and their presence provides further evidence pointing to the synonymy of this nominal species. We formally propose the recognition of <italic><tp:taxon-name><tp:taxon-name-part taxon-name-part-type="genus">Notodiaptomus</tp:taxon-name-part> <tp:taxon-name-part taxon-name-part-type="species">oliveirai</tp:taxon-name-part></tp:taxon-name></italic> as a junior subjective synonym of <italic><tp:taxon-name><tp:taxon-name-part taxon-name-part-type="genus">Notodiaptomus</tp:taxon-name-part> <tp:taxon-name-part taxon-name-part-type="species">henseni</tp:taxon-name-part></tp:taxon-name></italic>.</p></tp:treatment-sec><ref-list><ref id="B69"><mixed-citation xmlns:xlink="http://www.w3.org/1999/xlink" xlink:type="simple"><person-group><name name-style="western"><surname>Wright</surname><given-names>S</given-names></name></person-group> (<year>1936</year>) <article-title>Preliminary reports on six new species of <italic><tp:taxon-name><tp:taxon-name-part taxon-name-part-type="genus">Diaptomus</tp:taxon-name-part></tp:taxon-name></italic> from Brazil.</article-title><source>Anais da Academia Brasileira de Ciências</source><volume>8</volume>(<issue>2</issue>): <fpage>79</fpage>–<lpage>85</lpage>.</mixed-citation></ref><ref id="B54"><mixed-citation xmlns:xlink="http://www.w3.org/1999/xlink" xlink:type="simple"><person-group><name name-style="western"><surname>Ringuelet</surname><given-names>RA</given-names></name><name name-style="western"><surname>Martínez de Ferrato</surname><given-names>A</given-names></name></person-group> (<year>1967</year>) <article-title>. Notas sobre diaptómidos argentinos (<tp:taxon-name><tp:taxon-name-part taxon-name-part-type="subphylum">Crustacea</tp:taxon-name-part></tp:taxon-name>, <tp:taxon-name><tp:taxon-name-part taxon-name-part-type="subclass">Copepoda</tp:taxon-name-part></tp:taxon-name>).</article-title><source>Physis, Buenos Aires</source><volume>26</volume>(<issue>73</issue>): <fpage>411</fpage>–<lpage>420</lpage>.</mixed-citation></ref><ref id="B32"><mixed-citation xmlns:xlink="http://www.w3.org/1999/xlink" xlink:type="simple"><person-group><name name-style="western"><surname>Matsumura-Tundisi</surname><given-names>T</given-names></name><name name-style="western"><surname>Espindola</surname><given-names>ELG</given-names></name><name name-style="western"><surname>Tundisi</surname><given-names>JG</given-names></name><name name-style="western"><surname>Souza-Soares</surname><given-names>F</given-names></name><name name-style="western"><surname>Degani</surname><given-names>RM</given-names></name></person-group> (<year>2010</year>) <article-title>A new species of <italic><tp:taxon-name><tp:taxon-name-part taxon-name-part-type="genus">Notodiaptomus</tp:taxon-name-part></tp:taxon-name></italic> Kiefer (<tp:taxon-name><tp:taxon-name-part taxon-name-part-type="subphylum">Crustacea</tp:taxon-name-part></tp:taxon-name>, <tp:taxon-name><tp:taxon-name-part taxon-name-part-type="subclass">Copepoda</tp:taxon-name-part></tp:taxon-name>, <tp:taxon-name><tp:taxon-name-part taxon-name-part-type="order">Calanoida</tp:taxon-name-part></tp:taxon-name>, <tp:taxon-name><tp:taxon-name-part taxon-name-part-type="family">Diaptomidae</tp:taxon-name-part></tp:taxon-name>) from Brazil.</article-title><source>Brazilian Journal of Biology</source><volume>70</volume>(<issue>3</issue>): <fpage>867</fpage>–<lpage>870</lpage>. doi: <ext-link ext-link-type="doi" xlink:href="10.1590/S1519-69842010000400017" xlink:type="simple">10.1590/S1519-69842010000400017</ext-link></mixed-citation></ref></ref-list></tp:taxon-treatment>
