# Supplementary material for: Identification guide to some Diaptomid species (Crustacea, Copepoda, Calanoida, Diaptomidae) of “de la Plata” River Basin (South America)
Source: Zookeys. 2015 Apr 20;(497):1–111. doi: 10.3897/zookeys.497.8091 (PMC4410162; doi:10.3897/zookeys.497.8091)
Supplement: XML Treatment for Notodiaptomus iheringi [file zookeys.497.8091-treatment12.xml]

<!DOCTYPE tp:taxon-treatment
  PUBLIC "-//TaxonX//DTD Taxonomic Treatment Publishing DTD v0 20100105//EN" "tax-treatment-NSO.dtd">
<tp:taxon-treatment xmlns:tp="http://www.plazi.org/taxpub"><tp:treatment-meta><kwd-group><label>Taxon classification</label><kwd><named-content content-type="kingdom">Animalia</named-content></kwd><kwd><named-content content-type="order">Calanoida</named-content></kwd><kwd><named-content content-type="family">Diaptomidae</named-content></kwd></kwd-group><mixed-citation publication-type="journal"><person-group><name><surname>Perbiche-Neves</surname><given-names>Gilmar</given-names></name><name><surname>Boxshall</surname><given-names>Geoffrey Allan</given-names></name><name><surname>Previattelli</surname><given-names>Daniel</given-names></name><name><surname>Nogueira</surname><given-names>Marcos Gomes</given-names></name><name><surname>da Rocha</surname><given-names>Carlos Eduardo Falavigna</given-names></name></person-group><article-title>Identification guide to some Diaptomid species (<tp:taxon-name><tp:taxon-name-part taxon-name-part-type="subphylum">Crustacea</tp:taxon-name-part></tp:taxon-name>, <tp:taxon-name><tp:taxon-name-part taxon-name-part-type="subclass">Copepoda</tp:taxon-name-part></tp:taxon-name>, <tp:taxon-name><tp:taxon-name-part taxon-name-part-type="order">Calanoida</tp:taxon-name-part></tp:taxon-name>, <tp:taxon-name><tp:taxon-name-part taxon-name-part-type="family">Diaptomidae</tp:taxon-name-part></tp:taxon-name>) of “de la Plata” River Basin (South America)</article-title><source>Zookeys</source><day>20</day><month>4</month><year>2015</year><volume>2015</volume><issue>497</issue><fpage>1</fpage><lpage>111</lpage><pub-id pub-id-type="doi">10.3897/zookeys.497.8091</pub-id></mixed-citation></tp:treatment-meta><tp:nomenclature><tp:taxon-name>
                                <tp:taxon-name-part taxon-name-part-type="genus">Notodiaptomus</tp:taxon-name-part>
                                <tp:taxon-name-part taxon-name-part-type="species">iheringi</tp:taxon-name-part>
                            </tp:taxon-name><tp:taxon-authority>(Wright, 1935)</tp:taxon-authority><xref ref-type="fig" rid="F55">Figs 55</xref><xref ref-type="fig" rid="F56">, 56</xref><xref ref-type="fig" rid="F57">, 57</xref><xref ref-type="fig" rid="F58">, 58</xref><xref ref-type="fig" rid="F59">, 59</xref><xref ref-type="fig" rid="F60">, 60</xref><!--PageBreak--><!--PageBreak--><!--PageBreak--><tp:nomenclature-citation-list><tp:nomenclature-citation><tp:taxon-name><tp:taxon-name-part taxon-name-part-type="genus">Diaptomus</tp:taxon-name-part> <tp:taxon-name-part taxon-name-part-type="species">iheringi</tp:taxon-name-part></tp:taxon-name><comment> Wright, 1935</comment></tp:nomenclature-citation></tp:nomenclature-citation-list></tp:nomenclature><tp:treatment-sec sec-type="Diagnosis"><title>Diagnosis.</title><p><bold>Adult male, body length 922 µm.</bold> Posterior margin of Ped3 ornamented with rows of spinules; Ped4 and Ped5 ornamented with spinule rows along posterior margins and on lateral surfaces (Fig. <xref ref-type="fig" rid="F56">56B–F</xref>). Rostral filaments asymmetrical (Fig. <xref ref-type="fig" rid="F56">56A</xref>). Single row of spinules present on first segment of A1R (Figs <xref ref-type="fig" rid="F55">55D</xref>, <xref ref-type="fig" rid="F56">56G, H</xref>); modified seta on segment 13 of A1R strong, with minutely bifid apex, reaching beyond level of insertion of proximal seta on segment 14 (Fig. <xref ref-type="fig" rid="F55">55A</xref>); spinous process of segment 15 <!--PageBreak-->longer than spinous process of segment 16) (Fig. <xref ref-type="fig" rid="F57">57A, B</xref>). Enp1 of A2 ornamented with pore and spinule row (Figs <xref ref-type="fig" rid="F55">55G</xref>, <xref ref-type="fig" rid="F56">56I</xref>). Cx of P1 with setules on outer surface (Fig. <xref ref-type="fig" rid="F57">57E</xref>). Right and left internal margins of P5 without sclerotized processes (Figs <xref ref-type="fig" rid="F55">55B, C</xref>, <xref ref-type="fig" rid="F57">57G</xref>). Right BspP5 with irregular oblique fissure on middle of surface; distal part of fissure ornamented with small surface granulations; external seta inserted distally on lateral margin. Lateral spine on right Exp2P5 inserted in distal third of external margin, length about 1/6 (16%) of length of terminal claw (Figs <xref ref-type="fig" rid="F55">55E, F</xref>, <xref ref-type="fig" rid="F57">57C, D, F, G</xref>).</p><fig id="F55" position="float" orientation="portrait"><label>Figure 55.</label><caption><p><italic><tp:taxon-name><tp:taxon-name-part taxon-name-part-type="genus">Notodiaptomus</tp:taxon-name-part> <tp:taxon-name-part taxon-name-part-type="species">iheringi</tp:taxon-name-part></tp:taxon-name></italic> male. <bold>A</bold> Segments 13–15 of A1R <bold>B, C</bold> Different views of P5 <bold>D</bold> Segments 1 and 2 of A1R <bold>E, F</bold> Different views of terminal segments of ExpP5 <bold>G</bold> Segment 1 of Enp of A2.</p></caption><graphic xmlns:xlink="http://www.w3.org/1999/xlink" xlink:href="zookeys-497-001-g055.jpg" position="float" orientation="portrait" xlink:type="simple" id="oo_42299.jpg"/></fig><fig id="F56" position="float" orientation="portrait"><label>Figure 56.</label><caption><p><italic><tp:taxon-name><tp:taxon-name-part taxon-name-part-type="genus">Notodiaptomus</tp:taxon-name-part> <tp:taxon-name-part taxon-name-part-type="species">iheringi</tp:taxon-name-part></tp:taxon-name></italic> male, SEM photographs. <bold>A</bold> Rostrum (20 µm) <bold>B</bold> Ped4 and Ped5, lateral view (50 µm) <bold>C</bold> Ped3, Ped4, Ped5, lateral view (100 µm) <bold>D</bold> Detail of spinular ornamentation adjacent to sensilla on Ped5 (50 µm) <bold>E</bold> Ped4 and Ped5 (100 µm) <bold>F</bold> Ped3 and Ped4 (20 µm) <bold>G, H</bold> Segment 1 of A1R, showing row of spinules (50 µm) <bold>I</bold> Segment 1 of Enp of A2 (50 µm).</p></caption><graphic xmlns:xlink="http://www.w3.org/1999/xlink" xlink:href="zookeys-497-001-g056.jpg" position="float" orientation="portrait" xlink:type="simple" id="oo_42300.jpg"/></fig><fig id="F57" position="float" orientation="portrait"><label>Figure 57.</label><caption><p><italic><tp:taxon-name><tp:taxon-name-part taxon-name-part-type="genus">Notodiaptomus</tp:taxon-name-part> <tp:taxon-name-part taxon-name-part-type="species">iheringi</tp:taxon-name-part></tp:taxon-name></italic> male, SEM photographs. <bold>A</bold> Segments 12–16 of A1R (100 µm) <bold>B</bold> Segments 13–16 of A1R <bold>C, D</bold> P5R (<bold>C</bold> = 100 µm; <bold>D</bold> = 200 µm) <bold>E</bold> Detail of spinules on Cx and BspP1 (20 µm) <bold>F</bold> P5R (200 µm) <bold>G</bold> P5 (100 µm).</p></caption><graphic xmlns:xlink="http://www.w3.org/1999/xlink" xlink:href="zookeys-497-001-g057.jpg" position="float" orientation="portrait" xlink:type="simple" id="oo_42301.jpg"/></fig><!--PageBreak--><p><bold>Adult female, body length 1093 µm.</bold> Incomplete suture present between Ped4 and Ped5 with plane of fusion marked by transverse row of strong spinules, with double row in middle section of dorsal surface (Figs <xref ref-type="fig" rid="F58">58A</xref>, <xref ref-type="fig" rid="F59">59D</xref>); lateral surfaces of posterior prosomal somites ornamented with spinules (Fig. <xref ref-type="fig" rid="F59">59F</xref>). Lateral wings bearing two unequal sensillae; large sensilla located at apex about 1.5 times longer than wide. GS asymmetrical, <!--PageBreak-->about 1.3 to 1.4 times longer than wide; dilated anteriorly, swellings of similar size; left swelling hemispherical; both swellings bearing sensilla approximately 2.5 times longer than wide, right sensilla inserted on dorso-lateral surface and not on apex of swelling (Figs <xref ref-type="fig" rid="F58">58A</xref>, <xref ref-type="fig" rid="F59">59A</xref>). P5 symmetrical (Fig. <xref ref-type="fig" rid="F58">58B</xref>) with small conical process at outer distal corner of Cx bearing short, robust triangular sensilla, about 1.1 times longer than wide. BspP5 with long external seta, extending beyond distal end of external margin of Exp1P5 (Fig. <xref ref-type="fig" rid="F58">58B</xref>). EnpP5 one-segmented (Fig. <xref ref-type="fig" rid="F59">59C, G</xref>), about 3/4 length of internal margin of Exp1P5. Exp 3-segmented; lateral spine of Exp2P5 not reaching end of external margin <!--PageBreak-->of Exp3P5; external seta of Exp3P5 approximately 3.5 times shorter than internal seta; internal seta reaching just beyond middle of terminal claw (Fig. <xref ref-type="fig" rid="F59">59D</xref>).</p><fig id="F58" position="float" orientation="portrait"><label>Figure 58.</label><caption><p><italic><tp:taxon-name><tp:taxon-name-part taxon-name-part-type="genus">Notodiaptomus</tp:taxon-name-part> <tp:taxon-name-part taxon-name-part-type="species">iheringi</tp:taxon-name-part></tp:taxon-name></italic> female. <bold>A</bold> Dorsal posterior part of prosome, GS and Ur2 <bold>B</bold> P5.</p></caption><graphic xmlns:xlink="http://www.w3.org/1999/xlink" xlink:href="zookeys-497-001-g058.jpg" position="float" orientation="portrait" xlink:type="simple" id="oo_42302.jpg"/></fig><fig id="F59" position="float" orientation="portrait"><label>Figure 59.</label><caption><p><italic><tp:taxon-name><tp:taxon-name-part taxon-name-part-type="genus">Notodiaptomus</tp:taxon-name-part> <tp:taxon-name-part taxon-name-part-type="species">iheringi</tp:taxon-name-part></tp:taxon-name></italic> female, SEM photographs. <bold>A</bold> Dorsal posterior pedigers and GS (500 µm) <bold>B</bold> Male, ventral view (500 µm) <bold>C</bold> P5L (100 µm) <bold>D</bold> Posterior pedigers (100 µm) <bold>E</bold> Exp3P5 and terminal claw (20 µm) <bold>F</bold> Ventral view of posterior part of prosome (100 µm) <bold>G</bold> P5L (100 µm).</p></caption><graphic xmlns:xlink="http://www.w3.org/1999/xlink" xlink:href="zookeys-497-001-g059.jpg" position="float" orientation="portrait" xlink:type="simple" id="oo_42303.jpg"/></fig></tp:treatment-sec><tp:treatment-sec sec-type="Remarks"><title>Remarks.</title><p>Our specimens were taken in the Grande River at Furnas Reservoir. In the present study this species was found in southeastern and southern Brazil and in the upper part of the Paraná River basin, with its southerly distribution boundary represented by the Iguaçu River (Fig. <xref ref-type="fig" rid="F60">60</xref>). Other studies (<xref ref-type="bibr" rid="B58">Santos-Silva 2008</xref>) indicate a widespread distribution in Brazil, and the type locality is in Paraiba State in northeastern Brazil, but it also occurs in some parts of northern Argentina. This species can be confused with its congeners <italic><tp:taxon-name><tp:taxon-name-part taxon-name-part-type="genus">Notodiaptomus</tp:taxon-name-part> <tp:taxon-name-part taxon-name-part-type="species">cearensis</tp:taxon-name-part></tp:taxon-name></italic> and <italic><tp:taxon-name><tp:taxon-name-part taxon-name-part-type="genus">Notodiaptomus</tp:taxon-name-part> <tp:taxon-name-part taxon-name-part-type="species">isabelae</tp:taxon-name-part></tp:taxon-name></italic> (Wright, 1936), but details of the male A1R and P5 are useful to distinguish <italic><tp:taxon-name><tp:taxon-name-part taxon-name-part-type="genus">Notodiaptomus</tp:taxon-name-part> <tp:taxon-name-part taxon-name-part-type="species">iheringi</tp:taxon-name-part></tp:taxon-name></italic> from these other two species. This species also resembles <italic><tp:taxon-name><tp:taxon-name-part taxon-name-part-type="genus">Notodiaptomus</tp:taxon-name-part> <tp:taxon-name-part taxon-name-part-type="species">conifer</tp:taxon-name-part></tp:taxon-name></italic> in possessing a small lateral spine on the P5, but <italic><tp:taxon-name><tp:taxon-name-part taxon-name-part-type="genus">Notodiaptomus</tp:taxon-name-part> <tp:taxon-name-part taxon-name-part-type="species">conifer</tp:taxon-name-part></tp:taxon-name></italic> has a well-developed spinous process on segment 15 of A1R (Fig. <xref ref-type="fig" rid="F35">35A</xref>), which is much larger than that of <italic><tp:taxon-name><tp:taxon-name-part taxon-name-part-type="genus">Notodiaptomus</tp:taxon-name-part> <tp:taxon-name-part taxon-name-part-type="species">iheringi</tp:taxon-name-part></tp:taxon-name></italic> (Fig. <xref ref-type="fig" rid="F55">55A</xref>). In the present study this species occurred in a variety of habitats with different trophic states, from oligotrophic, such as the Emborcação and Furnas reservoirs, to the eutrophic Barra Bonita and Foz do Areia reservoirs. Its presence or absence, therefore, is not indicative of trophic status and this species is not suitable for biomonitoring purposes.</p><fig id="F60" position="float" orientation="portrait"><label>Figure 60.</label><caption><p>Geographical distribution of <italic><tp:taxon-name><tp:taxon-name-part taxon-name-part-type="genus">Notodiaptomus</tp:taxon-name-part> <tp:taxon-name-part taxon-name-part-type="species">iheringi</tp:taxon-name-part></tp:taxon-name></italic> in de la Plata river basin.</p></caption><graphic xmlns:xlink="http://www.w3.org/1999/xlink" xlink:href="zookeys-497-001-g060.jpg" position="float" orientation="portrait" xlink:type="simple" id="oo_42304.jpg"/></fig><!--PageBreak--></tp:treatment-sec><tp:treatment-sec><!--Section generated to contain objects referenced in tp:taxon-treatment.--><fig id="F35" position="float" orientation="portrait"><label>Figure 35.</label><caption><p><italic><tp:taxon-name><tp:taxon-name-part taxon-name-part-type="genus">Notodiaptomus</tp:taxon-name-part> <tp:taxon-name-part taxon-name-part-type="species">conifer</tp:taxon-name-part></tp:taxon-name></italic> male. <bold>A</bold> Segments 13–16 of A1R <bold>B</bold> P5; <bold>C–F</bold> Different views of ExpP5R <bold>G</bold> First segment of Enp A2.</p></caption><graphic xmlns:xlink="http://www.w3.org/1999/xlink" xlink:href="zookeys-497-001-g035.jpg" position="float" orientation="portrait" xlink:type="simple" id="oo_42279.jpg"/></fig></tp:treatment-sec><ref-list><ref id="B58"><mixed-citation xmlns:xlink="http://www.w3.org/1999/xlink" xlink:type="simple"><person-group><name name-style="western"><surname>Santos-Silva</surname><given-names>EN</given-names></name></person-group> (<year>2008</year>) <article-title>Calanoid Copepods of the families <tp:taxon-name><tp:taxon-name-part taxon-name-part-type="family">Diaptomidae</tp:taxon-name-part></tp:taxon-name>, <tp:taxon-name><tp:taxon-name-part taxon-name-part-type="family">Pseudodiaptomidae</tp:taxon-name-part></tp:taxon-name>, and <tp:taxon-name><tp:taxon-name-part taxon-name-part-type="family">Centropagidae</tp:taxon-name-part></tp:taxon-name> from Brasil.</article-title><source>Biologia Geral e Experimental</source><volume>8</volume>(<issue>1</issue>): <fpage>3</fpage>–<lpage>67</lpage>.</mixed-citation></ref></ref-list></tp:taxon-treatment>
