# Supplementary material for: Identification guide to some Diaptomid species (Crustacea, Copepoda, Calanoida, Diaptomidae) of “de la Plata” River Basin (South America)
Source: Zookeys. 2015 Apr 20;(497):1–111. doi: 10.3897/zookeys.497.8091 (PMC4410162; doi:10.3897/zookeys.497.8091)
Supplement: XML Treatment for Notodiaptomus incompositus [file zookeys.497.8091-treatment13.xml]

<!DOCTYPE tp:taxon-treatment
  PUBLIC "-//TaxonX//DTD Taxonomic Treatment Publishing DTD v0 20100105//EN" "tax-treatment-NSO.dtd">
<tp:taxon-treatment xmlns:tp="http://www.plazi.org/taxpub"><tp:treatment-meta><kwd-group><label>Taxon classification</label><kwd><named-content content-type="kingdom">Animalia</named-content></kwd><kwd><named-content content-type="order">Calanoida</named-content></kwd><kwd><named-content content-type="family">Diaptomidae</named-content></kwd></kwd-group><mixed-citation publication-type="journal"><person-group><name><surname>Perbiche-Neves</surname><given-names>Gilmar</given-names></name><name><surname>Boxshall</surname><given-names>Geoffrey Allan</given-names></name><name><surname>Previattelli</surname><given-names>Daniel</given-names></name><name><surname>Nogueira</surname><given-names>Marcos Gomes</given-names></name><name><surname>da Rocha</surname><given-names>Carlos Eduardo Falavigna</given-names></name></person-group><article-title>Identification guide to some Diaptomid species (<tp:taxon-name><tp:taxon-name-part taxon-name-part-type="subphylum">Crustacea</tp:taxon-name-part></tp:taxon-name>, <tp:taxon-name><tp:taxon-name-part taxon-name-part-type="subclass">Copepoda</tp:taxon-name-part></tp:taxon-name>, <tp:taxon-name><tp:taxon-name-part taxon-name-part-type="order">Calanoida</tp:taxon-name-part></tp:taxon-name>, <tp:taxon-name><tp:taxon-name-part taxon-name-part-type="family">Diaptomidae</tp:taxon-name-part></tp:taxon-name>) of “de la Plata” River Basin (South America)</article-title><source>Zookeys</source><day>20</day><month>4</month><year>2015</year><volume>2015</volume><issue>497</issue><fpage>1</fpage><lpage>111</lpage><pub-id pub-id-type="doi">10.3897/zookeys.497.8091</pub-id></mixed-citation></tp:treatment-meta><tp:nomenclature><tp:taxon-name>
                                <tp:taxon-name-part taxon-name-part-type="genus">Notodiaptomus</tp:taxon-name-part>
                                <tp:taxon-name-part taxon-name-part-type="species">incompositus</tp:taxon-name-part>
                            </tp:taxon-name><tp:taxon-authority>(Brian, 1926)</tp:taxon-authority><xref ref-type="fig" rid="F61">Figs 61</xref><xref ref-type="fig" rid="F62">, 62</xref><xref ref-type="fig" rid="F63">, 63</xref><xref ref-type="fig" rid="F64">, 64</xref><xref ref-type="fig" rid="F65">, 65</xref><tp:nomenclature-citation-list><tp:nomenclature-citation><tp:taxon-name><tp:taxon-name-part taxon-name-part-type="genus">Diaptomus</tp:taxon-name-part> <tp:taxon-name-part taxon-name-part-type="species">incompositus</tp:taxon-name-part></tp:taxon-name><comment> Brian, 1926</comment></tp:nomenclature-citation><tp:nomenclature-citation><tp:taxon-name><tp:taxon-name-part taxon-name-part-type="genus">Diaptomus</tp:taxon-name-part> <tp:taxon-name-part taxon-name-part-type="species">paranaensis</tp:taxon-name-part></tp:taxon-name><comment> Pesta, 1927</comment></tp:nomenclature-citation></tp:nomenclature-citation-list></tp:nomenclature><tp:treatment-sec sec-type="Diagnosis"><title>Diagnosis.</title><p><bold>Adult male, body length 1029 µm.</bold> Rows of spinules present dorsally along posterior margins of Ped3 and Ped4 (Fig. <xref ref-type="fig" rid="F62">62A</xref>), and dorsal surfaces of Ur3 and Ur4 extensively ornamented with patches of small spinules (Fig. <xref ref-type="fig" rid="F62">62E, F</xref>). Caudal setae modified; each seta with strong plumose setules bilaterally and rounded apex (Fig. <xref ref-type="fig" rid="F61">61B, C</xref>). Modified seta of segment 13 of A1R strong, with bifid apex and not extending beyond distal margin of segment 14; spiniform process on segment 15 larger than on segment 16 (Figs <xref ref-type="fig" rid="F61">61A</xref>, <xref ref-type="fig" rid="F62">62D</xref>). Enp1 of A2 ornamented with pore and spinule row (Fig. <xref ref-type="fig" rid="F61">61E</xref>). Right BspP5 with internal and outer margins smooth (Fig. <xref ref-type="fig" rid="F62">62G</xref>). Right Exp1P5 longer than wide; right Exp2P5 cylindrical, internal margin with sclerotized process near middle (Figs <xref ref-type="fig" rid="F61">61D</xref>, <xref ref-type="fig" rid="F62">62B</xref>); lateral spine of Exp2P5 inserted subterminally, slightly curved, short, less than 1/3 length of terminal claw (Fig. <xref ref-type="fig" rid="F62">62C</xref>).</p><fig id="F61" position="float" orientation="portrait"><label>Figure 61.</label><caption><p><italic><tp:taxon-name><tp:taxon-name-part taxon-name-part-type="genus">Notodiaptomus</tp:taxon-name-part> <tp:taxon-name-part taxon-name-part-type="species">incompositus</tp:taxon-name-part></tp:taxon-name></italic> male. <bold>A</bold> Segments 13–16 of A1R <bold>B</bold> Caudal seta showing reticulate form <bold>C</bold> Dorsal view of CR <bold>D</bold> P5 <bold>E</bold> First segment of Enp of antenna.</p></caption><graphic xmlns:xlink="http://www.w3.org/1999/xlink" xlink:href="zookeys-497-001-g061.jpg" position="float" orientation="portrait" xlink:type="simple" id="oo_42305.jpg"/></fig><fig id="F62" position="float" orientation="portrait"><label>Figure 62.</label><caption><p><italic><tp:taxon-name><tp:taxon-name-part taxon-name-part-type="genus">Notodiaptomus</tp:taxon-name-part> <tp:taxon-name-part taxon-name-part-type="species">incompositus</tp:taxon-name-part></tp:taxon-name></italic> male, SEM photographs. <bold>A</bold> Dorsal view of Ped3, Ped4, Ped5 and GS (100 µm), showing detail of dorsal rows of spinules <bold>B, C</bold> P5 (100 µm) <bold>D</bold> Segments 10–15 of A1R (100 µm) <bold>E</bold> Dorsal view of Ur4 (50 µm) <bold>F</bold> Dorsal view of Ur3 (20 µm) <bold>G</bold> P5L, and Cx and Bsp of P5R (100 µm).</p></caption><graphic xmlns:xlink="http://www.w3.org/1999/xlink" xlink:href="zookeys-497-001-g062.jpg" position="float" orientation="portrait" xlink:type="simple" id="oo_42306.jpg"/></fig><p><bold>Adult female, body length 1310 µm.</bold> Complete suture present between Ped4 and Ped5; transverse row of short spinules present along posterior margin of Ped4 (Fig. <xref ref-type="fig" rid="F63">63A</xref>); row of long setules, present dorsally on Ped5 (Fig. <xref ref-type="fig" rid="F64">64B</xref>); lateral wings asymmetrical (Fig. <xref ref-type="fig" rid="F64">64A, B</xref>), left wing narrower than right, each with two unequal sensillae, large sensilla at apex of wing. Sensilla about 1.5 times longer than wide. GS asymmetrical, approximately 1.5 times longer than wide: slightly dilated anteriorly, with swelling on right side larger than left; sensilla present at apex of each swelling, slightly on dorso-lateral surface on right side (Fig. <xref ref-type="fig" rid="F63">63A</xref>). P5 symmetrical (Figs <xref ref-type="fig" rid="F63">63B</xref>, <xref ref-type="fig" rid="F64">64C</xref>) with small conical process at outer distal corner of CxP5 bearing long blunt sensilla, approximately 2.6 times longer than wide. BspP5 with long external seta, equal in length to external margin of Exp1P5. EnpP5 approximately 3/4 of length of internal margin of Exp1P5. Exp 3-segmented; lateral spine of Exp2P5 as long as external margin of Exp3P5; internal seta of Exp3 about 2.3 times longer than external seta; internal seta reaching almost to middle of terminal claw (Fig. <xref ref-type="fig" rid="F64">64C</xref>).</p><fig id="F63" position="float" orientation="portrait"><label>Figure 63.</label><caption><p><italic><tp:taxon-name><tp:taxon-name-part taxon-name-part-type="genus">Notodiaptomus</tp:taxon-name-part> <tp:taxon-name-part taxon-name-part-type="species">incompositus</tp:taxon-name-part></tp:taxon-name></italic> female. <bold>A</bold> Posterior part of prosome and GS, showing details of dorsal spinule row <bold>B</bold> P5.</p></caption><graphic xmlns:xlink="http://www.w3.org/1999/xlink" xlink:href="zookeys-497-001-g063.jpg" position="float" orientation="portrait" xlink:type="simple" id="oo_42307.jpg"/></fig><fig id="F64" position="float" orientation="portrait"><label>Figure 64.</label><caption><p><italic><tp:taxon-name><tp:taxon-name-part taxon-name-part-type="genus">Notodiaptomus</tp:taxon-name-part> <tp:taxon-name-part taxon-name-part-type="species">incompositus</tp:taxon-name-part></tp:taxon-name></italic> female, SEM photographs. <bold>A</bold> Dorsal view (100 µm) <bold>B</bold> Posterior pedigers and GS (50 µm) <bold>C</bold> P5 (100 µm).</p></caption><graphic xmlns:xlink="http://www.w3.org/1999/xlink" xlink:href="zookeys-497-001-g064.jpg" position="float" orientation="portrait" xlink:type="simple" id="oo_42308.jpg"/></fig></tp:treatment-sec><tp:treatment-sec sec-type="Remarks"><title>Remarks.</title><p>This species was collected in the Machadinho Reservoir (MAC-U) on the Uruguay River and it can be easily identified by the unusual form of the caudal <!--PageBreak-->setae. It is distributed across the southern part of de la Plata river basin, including southern Brazil, south of the Iguaçu River (Fig. <xref ref-type="fig" rid="F65">65</xref>), and it also occurs widely in Argentina and Uruguay. In the present study, <italic><tp:taxon-name><tp:taxon-name-part taxon-name-part-type="genus">Notodiaptomus</tp:taxon-name-part> <tp:taxon-name-part taxon-name-part-type="species">incompositus</tp:taxon-name-part></tp:taxon-name></italic> was among the dominant species and it tended to occur abundantly in reservoirs and river stretches irrespective of their trophic status (eutrophic, mesotrophic, and oligotrophic), as observed for <italic><tp:taxon-name><tp:taxon-name-part taxon-name-part-type="genus">Notodiaptomus</tp:taxon-name-part> <tp:taxon-name-part taxon-name-part-type="species">henseni</tp:taxon-name-part></tp:taxon-name></italic>. In general, <italic><tp:taxon-name><tp:taxon-name-part taxon-name-part-type="genus">Notodiaptomus</tp:taxon-name-part> <tp:taxon-name-part taxon-name-part-type="species">henseni</tp:taxon-name-part></tp:taxon-name></italic> was the dominant species in the northern part of de la Plata river basin, while <italic><tp:taxon-name><tp:taxon-name-part taxon-name-part-type="genus">Notodiaptomus</tp:taxon-name-part> <tp:taxon-name-part taxon-name-part-type="species">incompositus</tp:taxon-name-part></tp:taxon-name></italic> was dominant in the southern sector.</p><fig id="F65" position="float" orientation="portrait"><label>Figure 65.</label><caption><p>Geographical distribution of <italic><tp:taxon-name><tp:taxon-name-part taxon-name-part-type="genus">Notodiaptomus</tp:taxon-name-part> <tp:taxon-name-part taxon-name-part-type="species">incompositus</tp:taxon-name-part></tp:taxon-name></italic> in de la Plata river basin.</p></caption><graphic xmlns:xlink="http://www.w3.org/1999/xlink" xlink:href="zookeys-497-001-g065.jpg" position="float" orientation="portrait" xlink:type="simple" id="oo_42309.jpg"/></fig><!--PageBreak--><!--PageBreak--></tp:treatment-sec></tp:taxon-treatment>
