# Supplementary material for: Identification guide to some Diaptomid species (Crustacea, Copepoda, Calanoida, Diaptomidae) of “de la Plata” River Basin (South America)
Source: Zookeys. 2015 Apr 20;(497):1–111. doi: 10.3897/zookeys.497.8091 (PMC4410162; doi:10.3897/zookeys.497.8091)
Supplement: XML Treatment for Notodiaptomus isabelae [file zookeys.497.8091-treatment14.xml]

<!DOCTYPE tp:taxon-treatment
  PUBLIC "-//TaxonX//DTD Taxonomic Treatment Publishing DTD v0 20100105//EN" "tax-treatment-NSO.dtd">
<tp:taxon-treatment xmlns:tp="http://www.plazi.org/taxpub"><tp:treatment-meta><kwd-group><label>Taxon classification</label><kwd><named-content content-type="kingdom">Animalia</named-content></kwd><kwd><named-content content-type="order">Calanoida</named-content></kwd><kwd><named-content content-type="family">Diaptomidae</named-content></kwd></kwd-group><mixed-citation publication-type="journal"><person-group><name><surname>Perbiche-Neves</surname><given-names>Gilmar</given-names></name><name><surname>Boxshall</surname><given-names>Geoffrey Allan</given-names></name><name><surname>Previattelli</surname><given-names>Daniel</given-names></name><name><surname>Nogueira</surname><given-names>Marcos Gomes</given-names></name><name><surname>da Rocha</surname><given-names>Carlos Eduardo Falavigna</given-names></name></person-group><article-title>Identification guide to some Diaptomid species (<tp:taxon-name><tp:taxon-name-part taxon-name-part-type="subphylum">Crustacea</tp:taxon-name-part></tp:taxon-name>, <tp:taxon-name><tp:taxon-name-part taxon-name-part-type="subclass">Copepoda</tp:taxon-name-part></tp:taxon-name>, <tp:taxon-name><tp:taxon-name-part taxon-name-part-type="order">Calanoida</tp:taxon-name-part></tp:taxon-name>, <tp:taxon-name><tp:taxon-name-part taxon-name-part-type="family">Diaptomidae</tp:taxon-name-part></tp:taxon-name>) of “de la Plata” River Basin (South America)</article-title><source>Zookeys</source><day>20</day><month>4</month><year>2015</year><volume>2015</volume><issue>497</issue><fpage>1</fpage><lpage>111</lpage><pub-id pub-id-type="doi">10.3897/zookeys.497.8091</pub-id></mixed-citation></tp:treatment-meta><tp:nomenclature><tp:taxon-name>
                                <tp:taxon-name-part taxon-name-part-type="genus">Notodiaptomus</tp:taxon-name-part>
                                <tp:taxon-name-part taxon-name-part-type="species">isabelae</tp:taxon-name-part>
                            </tp:taxon-name><tp:taxon-authority>(Wright, 1936)</tp:taxon-authority><xref ref-type="fig" rid="F66">Figs 66</xref><xref ref-type="fig" rid="F67">, 67</xref><xref ref-type="fig" rid="F68">, 68</xref><!--PageBreak--><!--PageBreak--><tp:nomenclature-citation-list><tp:nomenclature-citation><tp:taxon-name><tp:taxon-name-part taxon-name-part-type="genus">Diaptomus</tp:taxon-name-part> <tp:taxon-name-part taxon-name-part-type="species">isabelae</tp:taxon-name-part></tp:taxon-name><comment> Wright, 1936</comment></tp:nomenclature-citation></tp:nomenclature-citation-list></tp:nomenclature><tp:treatment-sec sec-type="Diagnosis"><title>Diagnosis.</title><p><bold>Adult male, body length 919 µm.</bold> Transverse row of strong spinules present along posterior margin of Ped4 (Fig. <xref ref-type="fig" rid="F66">66B, C</xref>). Modified seta on segment 13 of A1R extending beyond middle of segment 14, but not reaching end of segment; spinous process present on segments 15 and 16 of A1R (Fig. <xref ref-type="fig" rid="F66">66G</xref>). Two small expansions present proximally on internal margin of right BspP5 (arrowed in Fig. <xref ref-type="fig" rid="F66">66A</xref>); right Exp1P5 with wide distal expansion on margin (Fig. <xref ref-type="fig" rid="F66">66D, F</xref>); right Exp2P5 broad, with width about ¾ length (Fig. <xref ref-type="fig" rid="F66">66A, E</xref>); lateral spine short, inserted distally, close to insertion of terminal claw.</p><fig id="F66" position="float" orientation="portrait"><label>Figure 66.</label><caption><p><italic><tp:taxon-name><tp:taxon-name-part taxon-name-part-type="genus">Notodiaptomus</tp:taxon-name-part> <tp:taxon-name-part taxon-name-part-type="species">isabelae</tp:taxon-name-part></tp:taxon-name></italic> male. <bold>A</bold> P5 <bold>B</bold> Ornamentation of spinules on Ped4 <bold>C</bold> Lateral view of Ped3, Ped4 and Ped5, showing details of the spinule rows <bold>D–F</bold> Different views of P5R <bold>G</bold> Segments 12–16 of A1R.</p></caption><graphic xmlns:xlink="http://www.w3.org/1999/xlink" xlink:href="zookeys-497-001-g066.jpg" position="float" orientation="portrait" xlink:type="simple" id="oo_42310.jpg"/></fig><!--PageBreak--><p><bold>Adult female, body length 1056 µm.</bold> Complete suture present between Ped4 and Ped5, ornamented with row of strong spinules dorsally (Fig. <xref ref-type="fig" rid="F67">67A</xref>); lateral wings asymmetrical, left wing smaller and located anterior to right wing; two pairs of sensillae present on each wing, large sensilla on left positioned on small dorsal projection; large sensilla on right positioned at apex of wing. GS asymmetrical, approximately 2.5 times longer than wide; anterior part slightly dilated, with swelling on right side larger than that on left; left swelling rounded with strong sensilla at apex, approximately 1.5 times long than wide; anterior swelling on right side with strong sensilla at apex, approximately twice as long as wide; anterior swelling extending back along two thirds of lateral margin to acute indentation; margin straight posterior to indentation (Fig. <xref ref-type="fig" rid="F67">67A</xref>). P5 symmetrical (Fig. <xref ref-type="fig" rid="F67">67B</xref>) with small conical process at outer distal corner of CxP5, bearing sensilla with rounded apex, barely longer than wide. BspP5 with external seta reaching middle of external margin of Exp1P5. EnpP5 one-segmented, about <!--PageBreak-->as long as inner margin of Exp1P5. ExpP5 three-segmented; lateral spine of Exp2P5 almost reaching distal tip of external margin of Exp3P5; external seta of Exp3P5 about one third length of internal seta; internal seta about two thirds length of terminal claw.</p><fig id="F67" position="float" orientation="portrait"><label>Figure 67.</label><caption><p><italic><tp:taxon-name><tp:taxon-name-part taxon-name-part-type="genus">Notodiaptomus</tp:taxon-name-part> <tp:taxon-name-part taxon-name-part-type="species">isabelae</tp:taxon-name-part></tp:taxon-name></italic> female. <bold>A</bold> Dorsal posterior pedigers and GS <bold>B</bold> P5.</p></caption><graphic xmlns:xlink="http://www.w3.org/1999/xlink" xlink:href="zookeys-497-001-g067.jpg" position="float" orientation="portrait" xlink:type="simple" id="oo_42311.jpg"/></fig></tp:treatment-sec><tp:treatment-sec sec-type="Remarks"><title>Remarks.</title><p>The specimens were collected in the middle section of the Paraná River at Yaciretá Reservoir (Fig. <xref ref-type="fig" rid="F68">68</xref>, YACI-D). The type locality of this species is in the state of Pernambuco (northeastern Brazil) but this species is distributed across much of Brazil and Argentina, with its southernmost boundary in the middle region of the Paraná River. It does not seem to occur in the Iguaçu and Uruguay rivers, and the low winter temperatures in this region may be a factor limiting its distribution. <xref ref-type="bibr" rid="B15">Dussart and Frutos (1986)</xref> recorded this species in the middle section of the Paraná River.</p><fig id="F68" position="float" orientation="portrait"><label>Figure 68.</label><caption><p>Geographical distribution of <italic><tp:taxon-name><tp:taxon-name-part taxon-name-part-type="genus">Notodiaptomus</tp:taxon-name-part> <tp:taxon-name-part taxon-name-part-type="species">isabelae</tp:taxon-name-part></tp:taxon-name></italic> in de la Plata river basin.</p></caption><graphic xmlns:xlink="http://www.w3.org/1999/xlink" xlink:href="zookeys-497-001-g068.jpg" position="float" orientation="portrait" xlink:type="simple" id="oo_42312.jpg"/></fig><p>This species can be easily distinguished from its congeners by the proximal processes on the internal margin of the male right BspP5 and by the shape of the wings and GS of females. A comparison with the description by <xref ref-type="bibr" rid="B37">Paggi (1976)</xref> revealed minor differences in the shape of segment 20 of the male A1R. No falciform process was found on this segment in our specimens, but this absence can occur in some populations, and a similar range of variability of this process has been noted for other species (<xref ref-type="bibr" rid="B54">Ringuelet and Martínez de Ferrato 1967</xref>, <xref ref-type="bibr" rid="B37">Paggi 1976</xref>).</p><!--PageBreak--></tp:treatment-sec><ref-list><ref id="B15"><mixed-citation xmlns:xlink="http://www.w3.org/1999/xlink" xlink:type="simple"><person-group><name name-style="western"><surname>Dussart</surname><given-names>BH</given-names></name><name name-style="western"><surname>Frutos</surname><given-names>SM</given-names></name></person-group> (<year>1986</year>) <article-title>Sur quelques Copépodes d´Argentine: 2. Copépodes du Paraná Medio.</article-title><source>Revista de Hydrobiologia Tropical</source><volume>19</volume>(<issue>3–4</issue>): <fpage>241</fpage>–<lpage>262</lpage>.</mixed-citation></ref><ref id="B37"><mixed-citation xmlns:xlink="http://www.w3.org/1999/xlink" xlink:type="simple"><person-group><name name-style="western"><surname>Paggi</surname><given-names>JC</given-names></name></person-group> (<year>1976</year>) <article-title><italic><tp:taxon-name><tp:taxon-name-part taxon-name-part-type="genus">Diaptomus</tp:taxon-name-part> <tp:taxon-name-part taxon-name-part-type="species">susanae</tp:taxon-name-part></tp:taxon-name></italic>: nueva especie de <tp:taxon-name><tp:taxon-name-part taxon-name-part-type="family">Diaptomidae</tp:taxon-name-part></tp:taxon-name> hallada en la provincia de Entre Ríos, Republica Argentina.</article-title><source>Physis, Buenos Aires</source><volume>35</volume>(<issue>91</issue>): <fpage>85</fpage>–<lpage>92</lpage>.</mixed-citation></ref><ref id="B54"><mixed-citation xmlns:xlink="http://www.w3.org/1999/xlink" xlink:type="simple"><person-group><name name-style="western"><surname>Ringuelet</surname><given-names>RA</given-names></name><name name-style="western"><surname>Martínez de Ferrato</surname><given-names>A</given-names></name></person-group> (<year>1967</year>) <article-title>. Notas sobre diaptómidos argentinos (<tp:taxon-name><tp:taxon-name-part taxon-name-part-type="subphylum">Crustacea</tp:taxon-name-part></tp:taxon-name>, <tp:taxon-name><tp:taxon-name-part taxon-name-part-type="subclass">Copepoda</tp:taxon-name-part></tp:taxon-name>).</article-title><source>Physis, Buenos Aires</source><volume>26</volume>(<issue>73</issue>): <fpage>411</fpage>–<lpage>420</lpage>.</mixed-citation></ref></ref-list></tp:taxon-treatment>
