# Supplementary material for: Identification guide to some Diaptomid species (Crustacea, Copepoda, Calanoida, Diaptomidae) of “de la Plata” River Basin (South America)
Source: Zookeys. 2015 Apr 20;(497):1–111. doi: 10.3897/zookeys.497.8091 (PMC4410162; doi:10.3897/zookeys.497.8091)
Supplement: XML Treatment for Notodiaptomus santafesinus [file zookeys.497.8091-treatment15.xml]

<!DOCTYPE tp:taxon-treatment
  PUBLIC "-//TaxonX//DTD Taxonomic Treatment Publishing DTD v0 20100105//EN" "tax-treatment-NSO.dtd">
<tp:taxon-treatment xmlns:tp="http://www.plazi.org/taxpub"><tp:treatment-meta><kwd-group><label>Taxon classification</label><kwd><named-content content-type="kingdom">Animalia</named-content></kwd><kwd><named-content content-type="order">Calanoida</named-content></kwd><kwd><named-content content-type="family">Diaptomidae</named-content></kwd></kwd-group><mixed-citation publication-type="journal"><person-group><name><surname>Perbiche-Neves</surname><given-names>Gilmar</given-names></name><name><surname>Boxshall</surname><given-names>Geoffrey Allan</given-names></name><name><surname>Previattelli</surname><given-names>Daniel</given-names></name><name><surname>Nogueira</surname><given-names>Marcos Gomes</given-names></name><name><surname>da Rocha</surname><given-names>Carlos Eduardo Falavigna</given-names></name></person-group><article-title>Identification guide to some Diaptomid species (<tp:taxon-name><tp:taxon-name-part taxon-name-part-type="subphylum">Crustacea</tp:taxon-name-part></tp:taxon-name>, <tp:taxon-name><tp:taxon-name-part taxon-name-part-type="subclass">Copepoda</tp:taxon-name-part></tp:taxon-name>, <tp:taxon-name><tp:taxon-name-part taxon-name-part-type="order">Calanoida</tp:taxon-name-part></tp:taxon-name>, <tp:taxon-name><tp:taxon-name-part taxon-name-part-type="family">Diaptomidae</tp:taxon-name-part></tp:taxon-name>) of “de la Plata” River Basin (South America)</article-title><source>Zookeys</source><day>20</day><month>4</month><year>2015</year><volume>2015</volume><issue>497</issue><fpage>1</fpage><lpage>111</lpage><pub-id pub-id-type="doi">10.3897/zookeys.497.8091</pub-id></mixed-citation></tp:treatment-meta><tp:nomenclature><tp:taxon-name>
                                <tp:taxon-name-part taxon-name-part-type="genus">Notodiaptomus</tp:taxon-name-part>
                                <tp:taxon-name-part taxon-name-part-type="species">santafesinus</tp:taxon-name-part>
                            </tp:taxon-name><tp:taxon-authority>(Ringuelet &amp; Martínez de Ferrato, 1967)</tp:taxon-authority><xref ref-type="fig" rid="F69">Figs 69</xref><xref ref-type="fig" rid="F70">, 70</xref><xref ref-type="fig" rid="F71">, 71</xref><xref ref-type="fig" rid="F72">, 72</xref><xref ref-type="fig" rid="F73">, 73</xref><tp:nomenclature-citation-list><tp:nomenclature-citation><tp:taxon-name><tp:taxon-name-part taxon-name-part-type="genus">Diaptomus</tp:taxon-name-part> <tp:taxon-name-part taxon-name-part-type="species">santafesinus</tp:taxon-name-part></tp:taxon-name><comment> Ringuelet &amp; Martínez de Ferrato, 1967</comment></tp:nomenclature-citation></tp:nomenclature-citation-list></tp:nomenclature><tp:treatment-sec sec-type="Diagnosis"><title>Diagnosis.</title><p><bold>Adult male, body length 967 µm.</bold> Dorsal and lateral surfaces of Ped3, Ped4 and Ped5 ornamented with scattered setules (Fig. <xref ref-type="fig" rid="F70">70A</xref>). Segment 1 of A1R with setule row (Fig. <xref ref-type="fig" rid="F70">70H</xref>); segment 13 with modified seta reaching beyond middle of segment 14; segments 15 and 16 each with small spinous processes (Figs <xref ref-type="fig" rid="F69">69I</xref>, <xref ref-type="fig" rid="F70">70D</xref>); distal margin of segment 20 of A1R terminating in small bifid process (Fig. <xref ref-type="fig" rid="F69">69J, K</xref>). Tips of rami of P4 ornamented with minute spinule combs (Fig. <xref ref-type="fig" rid="F70">70C, G</xref>). Left and right CxP5 each with conical process bearing sensilla at apex (Figs <xref ref-type="fig" rid="F69">69A, G</xref>, <xref ref-type="fig" rid="F70">70B, E</xref>). BspP5L with smooth inner surface, lacking spinulation or processes (Figs <xref ref-type="fig" rid="F69">69A</xref>, <xref ref-type="fig" rid="F70">70E</xref>). Right BspP5 with smooth inner surface, lacking spinulation or processes (Fig. <xref ref-type="fig" rid="F69">69A</xref>), outer seta short, less than half length of external margin Exp1P5; lateral spine on right Exp2P5 inserted close to insertion of terminal claw, strong and slightly outward curved, approximately four times longer than wide (Figs <xref ref-type="fig" rid="F69">69B–H</xref>, <xref ref-type="fig" rid="F70">70F</xref>); terminal claw with main curvature in proximal 1/3.</p><fig id="F69" position="float" orientation="portrait"><label>Figure 69.</label><caption><p><italic><tp:taxon-name><tp:taxon-name-part taxon-name-part-type="genus">Notodiaptomus</tp:taxon-name-part> <tp:taxon-name-part taxon-name-part-type="species">santafesinus</tp:taxon-name-part></tp:taxon-name></italic> male. <bold>A</bold> P5 <bold>B</bold> Right Exp2P5; <bold>C–H</bold> Different views of P5R <bold>I</bold> Segments 13–16 of A1R <bold>J, K</bold> Different views of segment 20 of A1R.</p></caption><graphic xmlns:xlink="http://www.w3.org/1999/xlink" xlink:href="zookeys-497-001-g069.jpg" position="float" orientation="portrait" xlink:type="simple" id="oo_42313.jpg"/></fig><fig id="F70" position="float" orientation="portrait"><label>Figure 70.</label><caption><p><italic><tp:taxon-name><tp:taxon-name-part taxon-name-part-type="genus">Notodiaptomus</tp:taxon-name-part> <tp:taxon-name-part taxon-name-part-type="species">santafesinus</tp:taxon-name-part></tp:taxon-name></italic> male, SEM photographs. <bold>A</bold> Dorsal view of right side of Ped3, Ped4 and Ped5 (100 µm) <bold>B</bold> Right P5 (300 µm) <bold>C</bold> Terminal segments of EnpP4 and ExpP4 (100 µm) <bold>D</bold> Segments 13–17 of A1R (200 µm) <bold>E</bold> P5L (100 µm) <bold>F</bold> Detail of Exp2P5R (50 µm) <bold>G</bold> Detail of ornamentation of spinules of EnpP4 and ExpP4 (50 µm) <bold>H</bold> Segments 1 and 2 of A1R (100 µm).</p></caption><graphic xmlns:xlink="http://www.w3.org/1999/xlink" xlink:href="zookeys-497-001-g070.jpg" position="float" orientation="portrait" xlink:type="simple" id="oo_42314.jpg"/></fig><p><bold>Adult female, body length 1271 µm.</bold> Incomplete suture present between Ped4 and Ped5; lacking rows of spinules on posterior margin of pedigers (Fig. <xref ref-type="fig" rid="F71">71A</xref>). Dorsal process present on midline of Ped4 (Fig. <xref ref-type="fig" rid="F71">71A, C</xref>); lateral wings slightly asymmetrical; both projections with pair of sensillae, one large and one small. GS slightly asymmetrical, about 1.8 to 1.9 times longer than wide; anterior part slightly dilated, with sensilla at apex of each swelling; left sensilla positioned slightly anterior to right; left sensilla directed slightly posteriorly, right sensilla directed slightly anteriorly. P5 symmetrical (Figs <xref ref-type="fig" rid="F71">71D</xref>, <xref ref-type="fig" rid="F72">72A</xref>) with small conical process at outer distal corner of CxP5, bearing sensilla approximately 1.5 times longer than wide; BspP5 with external seta of medium length, not exceeding length of internal margin of Exp3P5. EnpP5 unsegmented, reaching middle of inner margin of Exp1P5. Exp <!--PageBreak-->3-segmented; <!--PageBreak-->lateral spine of Exp2P5 shorter than external margin of Exp3; external seta of Exp3 about half length of internal seta; internal seta almost reaching middle of terminal claw (Fig. <xref ref-type="fig" rid="F72">72B</xref>).</p><fig id="F71" position="float" orientation="portrait"><label>Figure 71.</label><caption><p><italic><tp:taxon-name><tp:taxon-name-part taxon-name-part-type="genus">Notodiaptomus</tp:taxon-name-part> <tp:taxon-name-part taxon-name-part-type="species">santafesinus</tp:taxon-name-part></tp:taxon-name></italic> female. <bold>A</bold> Dorsal posterior segments of prosome, with dorsal process, and GS <bold>B</bold> Lateral view of posterior margin of prosome, GS and urosome <bold>C</bold> Lateral view of prosome, showing dorsal process <bold>D</bold> P5.</p></caption><graphic xmlns:xlink="http://www.w3.org/1999/xlink" xlink:href="zookeys-497-001-g071.jpg" position="float" orientation="portrait" xlink:type="simple" id="oo_42315.jpg"/></fig><fig id="F72" position="float" orientation="portrait"><label>Figure 72.</label><caption><p><italic><tp:taxon-name><tp:taxon-name-part taxon-name-part-type="genus">Notodiaptomus</tp:taxon-name-part> <tp:taxon-name-part taxon-name-part-type="species">santafesinus</tp:taxon-name-part></tp:taxon-name></italic> female, SEM photographs. <bold>A</bold> P5 (100 µm) <bold>B</bold> Detail of Exp3P5 and terminal claw (50 µm).</p></caption><graphic xmlns:xlink="http://www.w3.org/1999/xlink" xlink:href="zookeys-497-001-g072.jpg" position="float" orientation="portrait" xlink:type="simple" id="oo_42316.jpg"/></fig></tp:treatment-sec><tp:treatment-sec sec-type="Remarks"><title>Remarks.</title><p>The specimens examined were collected in the lower stretch of the Paraguay River (RPAG–B). This species is found in Argentina in the middle and lower stretches of the Paraná River and it can be considered to be a common species in the zooplankton community of this region (Fig. <xref ref-type="fig" rid="F73">73</xref>). However, <xref ref-type="bibr" rid="B54">Ringuelet and Martínez de Ferrato (1967)</xref> found that this species was uncommon during the period of their study, occurring in lotic or adjacent systems only between February and April. It was not found in reservoirs. This species can be readily distinguished from its congeners because of the position of the robust lateral spine on the right Exp2P5, close to the insertion of the terminal claw.</p><fig id="F73" position="float" orientation="portrait"><label>Figure 73.</label><caption><p>Geographical distribution of <italic><tp:taxon-name><tp:taxon-name-part taxon-name-part-type="genus">Notodiaptomus</tp:taxon-name-part> <tp:taxon-name-part taxon-name-part-type="species">santafesinus</tp:taxon-name-part></tp:taxon-name></italic> in de la Plata river basin.</p></caption><graphic xmlns:xlink="http://www.w3.org/1999/xlink" xlink:href="zookeys-497-001-g073.jpg" position="float" orientation="portrait" xlink:type="simple" id="oo_42317.jpg"/></fig><!--PageBreak--></tp:treatment-sec><ref-list><ref id="B54"><mixed-citation xmlns:xlink="http://www.w3.org/1999/xlink" xlink:type="simple"><person-group><name name-style="western"><surname>Ringuelet</surname><given-names>RA</given-names></name><name name-style="western"><surname>Martínez de Ferrato</surname><given-names>A</given-names></name></person-group> (<year>1967</year>) <article-title>. Notas sobre diaptómidos argentinos (<tp:taxon-name><tp:taxon-name-part taxon-name-part-type="subphylum">Crustacea</tp:taxon-name-part></tp:taxon-name>, <tp:taxon-name><tp:taxon-name-part taxon-name-part-type="subclass">Copepoda</tp:taxon-name-part></tp:taxon-name>).</article-title><source>Physis, Buenos Aires</source><volume>26</volume>(<issue>73</issue>): <fpage>411</fpage>–<lpage>420</lpage>.</mixed-citation></ref></ref-list></tp:taxon-treatment>
