# Supplementary material for: Identification guide to some Diaptomid species (Crustacea, Copepoda, Calanoida, Diaptomidae) of “de la Plata” River Basin (South America)
Source: Zookeys. 2015 Apr 20;(497):1–111. doi: 10.3897/zookeys.497.8091 (PMC4410162; doi:10.3897/zookeys.497.8091)
Supplement: XML Treatment for Notodiaptomus spiniger [file zookeys.497.8091-treatment16.xml]

<!DOCTYPE tp:taxon-treatment
  PUBLIC "-//TaxonX//DTD Taxonomic Treatment Publishing DTD v0 20100105//EN" "tax-treatment-NSO.dtd">
<tp:taxon-treatment xmlns:tp="http://www.plazi.org/taxpub"><tp:treatment-meta><kwd-group><label>Taxon classification</label><kwd><named-content content-type="kingdom">Animalia</named-content></kwd><kwd><named-content content-type="order">Calanoida</named-content></kwd><kwd><named-content content-type="family">Diaptomidae</named-content></kwd></kwd-group><mixed-citation publication-type="journal"><person-group><name><surname>Perbiche-Neves</surname><given-names>Gilmar</given-names></name><name><surname>Boxshall</surname><given-names>Geoffrey Allan</given-names></name><name><surname>Previattelli</surname><given-names>Daniel</given-names></name><name><surname>Nogueira</surname><given-names>Marcos Gomes</given-names></name><name><surname>da Rocha</surname><given-names>Carlos Eduardo Falavigna</given-names></name></person-group><article-title>Identification guide to some Diaptomid species (<tp:taxon-name><tp:taxon-name-part taxon-name-part-type="subphylum">Crustacea</tp:taxon-name-part></tp:taxon-name>, <tp:taxon-name><tp:taxon-name-part taxon-name-part-type="subclass">Copepoda</tp:taxon-name-part></tp:taxon-name>, <tp:taxon-name><tp:taxon-name-part taxon-name-part-type="order">Calanoida</tp:taxon-name-part></tp:taxon-name>, <tp:taxon-name><tp:taxon-name-part taxon-name-part-type="family">Diaptomidae</tp:taxon-name-part></tp:taxon-name>) of “de la Plata” River Basin (South America)</article-title><source>Zookeys</source><day>20</day><month>4</month><year>2015</year><volume>2015</volume><issue>497</issue><fpage>1</fpage><lpage>111</lpage><pub-id pub-id-type="doi">10.3897/zookeys.497.8091</pub-id></mixed-citation></tp:treatment-meta><tp:nomenclature><tp:taxon-name>
                                <tp:taxon-name-part taxon-name-part-type="genus">Notodiaptomus</tp:taxon-name-part>
                                <tp:taxon-name-part taxon-name-part-type="species">spiniger</tp:taxon-name-part>
                            </tp:taxon-name><tp:taxon-authority>(Brian, 1925)</tp:taxon-authority><xref ref-type="fig" rid="F74">Figs 74</xref><xref ref-type="fig" rid="F75">, 75</xref><xref ref-type="fig" rid="F76">, 76</xref><xref ref-type="fig" rid="F77">, 77</xref><xref ref-type="fig" rid="F78">, 78</xref><!--PageBreak--><!--PageBreak--><tp:nomenclature-citation-list><tp:nomenclature-citation><tp:taxon-name><tp:taxon-name-part taxon-name-part-type="genus">Diaptomus</tp:taxon-name-part> <tp:taxon-name-part taxon-name-part-type="species">spiniger</tp:taxon-name-part></tp:taxon-name><comment> Brian, 1925</comment></tp:nomenclature-citation><tp:nomenclature-citation><tp:taxon-name><tp:taxon-name-part taxon-name-part-type="genus">Argyrodiaptomus</tp:taxon-name-part> <tp:taxon-name-part taxon-name-part-type="species">spiniger</tp:taxon-name-part></tp:taxon-name><comment> (Brian, 1925)</comment></tp:nomenclature-citation><tp:nomenclature-citation><tp:taxon-name><tp:taxon-name-part taxon-name-part-type="genus">Diaptomus</tp:taxon-name-part> <tp:taxon-name-part taxon-name-part-type="species">toldti</tp:taxon-name-part></tp:taxon-name><comment> Pesta, 1927</comment></tp:nomenclature-citation><tp:nomenclature-citation><tp:taxon-name><tp:taxon-name-part taxon-name-part-type="genus">Notodiaptomus</tp:taxon-name-part> <tp:taxon-name-part taxon-name-part-type="species">orellanai</tp:taxon-name-part></tp:taxon-name><comment> Dussart, 1979</comment></tp:nomenclature-citation></tp:nomenclature-citation-list></tp:nomenclature><tp:treatment-sec sec-type="Diagnosis"><title>Diagnosis.</title><p><bold>Adult male, body length 1466 µm.</bold> Patches of spinules present dorsally and laterally along suture between Ped3 and Ped4 (Figs <xref ref-type="fig" rid="F74">74B, C</xref>, <xref ref-type="fig" rid="F75">75A</xref>), and on the surface of Ur3 and Ur4 (Fig. <xref ref-type="fig" rid="F75">75E</xref>). Modified seta well developed on segment 13 (Fig. <xref ref-type="fig" rid="F74">74D, Q</xref>) and spinous process well developed on segment 15 of A1R (Figs <xref ref-type="fig" rid="F74">74Q</xref>, <xref ref-type="fig" rid="F75">75H</xref>); segment 20 of A1R typically produced into distal falciform process, longer than wide (Figs <xref ref-type="fig" rid="F74">74J</xref>, <xref ref-type="fig" rid="F75">75D, F</xref>), but process sometimes absent (see <xref ref-type="bibr" rid="B14">Dussart and Frutos 1985</xref>). End1 of A2 ornamented with spinule row, lacking pore (Fig. <xref ref-type="fig" rid="F74">74I</xref>). Rounded mammiform process present on internal margin of right BspP5 (Figs <xref ref-type="fig" rid="F74">74A, P</xref>, <xref ref-type="fig" rid="F75">75B, G</xref>). Left CxP5 1.5 times longer than wide; BspP5L about 1.2 longer than wide (Fig. <xref ref-type="fig" rid="F74">74K–M</xref>). Lateral spine of right Exp2P5 straight, almost as long as segment, inserted close to origin of terminal claw; terminal claw long, approximately 3 times as long as lateral spine (Figs <xref ref-type="fig" rid="F74">74F–H, N, O, R</xref>, <xref ref-type="fig" rid="F75">75C</xref>).</p><fig id="F74" position="float" orientation="portrait"><label>Figure 74.</label><caption><p><italic><tp:taxon-name><tp:taxon-name-part taxon-name-part-type="genus">Notodiaptomus</tp:taxon-name-part> <tp:taxon-name-part taxon-name-part-type="species">spiniger</tp:taxon-name-part></tp:taxon-name></italic> male. <bold>A</bold> Dorsal P5 <bold>B</bold> Ped3 and Ped4, showing details of spinular ornamentation <bold>C</bold> Details of spinules on corner of Ped4 <bold>D</bold> Spinous process of segment 13 of A1R <bold>E–G</bold> P5R <bold>H</bold> First segment of Enp of antenna 2 <bold>I</bold> Segment 20 of A1R <bold>J–L</bold> Different views of P5L <bold>M, N</bold> Different views of P5R <bold>O</bold> Detail of mammiform process on internal margin of right BspP5 <bold>P</bold> Segments 13–16 of A1R <bold>Q</bold> P5R.</p></caption><graphic xmlns:xlink="http://www.w3.org/1999/xlink" xlink:href="zookeys-497-001-g074.jpg" position="float" orientation="portrait" xlink:type="simple" id="oo_42318.jpg"/></fig><fig id="F75" position="float" orientation="portrait"><label>Figure 75.</label><caption><p><italic><tp:taxon-name><tp:taxon-name-part taxon-name-part-type="genus">Notodiaptomus</tp:taxon-name-part> <tp:taxon-name-part taxon-name-part-type="species">spiniger</tp:taxon-name-part></tp:taxon-name></italic> male, SEM photographs. <bold>A</bold> Dorsal prosome and urosome, showing details of spinular ornamentation (200 µm) <bold>B, C</bold> P5 (150 µm) <bold>D</bold> A1R (120 µm) <bold>E</bold> Dorsal urosome somites 3 and 4, showing details spinular ornamentation (100 µm) <bold>F</bold> Segments 19 and 20 of A1R (100 µm) <bold>G</bold> Mammiform process on internal margin of BspP5R (20 µm) <bold>H</bold> Spinous process on segment 13 of A1R, and segments 14–17 (200 µm).</p></caption><graphic xmlns:xlink="http://www.w3.org/1999/xlink" xlink:href="zookeys-497-001-g075.jpg" position="float" orientation="portrait" xlink:type="simple" id="oo_42319.jpg"/></fig><p><bold>Adult female, body length 1688 µm.</bold> Complete suture present between Ped4 and Ped5; with several irregular rows of spinules present dorsally along posterior margin of Ped4 (Figs <xref ref-type="fig" rid="F76">76A</xref>, <xref ref-type="fig" rid="F77">77A–C</xref>); lateral wings slightly asymmetrical, left wing larger than right; both wings bearing pair of sensillae, one large and one small; large sensilla on left side located on hemispherical projection, right sensilla located on apex of wing (Fig. <xref ref-type="fig" rid="F77">77C</xref>). GS asymmetrical, about 1.5 times longer than wide; anterior part slightly dilated, with swelling on left side larger than on right, sensilla present on apex of each, both about twice as long as wide; sensilla on right side directed perpendicular to long axis of body (Fig. <xref ref-type="fig" rid="F76">76A</xref>). Right margin of GS longer than left. Cx of P1 with spinules on antero-lateral surface (Fig. <xref ref-type="fig" rid="F77">77G</xref>). P5 symmetrical (Fig. <xref ref-type="fig" rid="F76">76B</xref>) with small conical process at distal corner of CxP5, bearing triangular sensilla approximately 1.8 times longer than wide. BspP5 with outer seta of medium length, reaching middle of external margin of Exp1P5 (Fig. <xref ref-type="fig" rid="F77">77D</xref>). EnpP5 one-segmented, slightly longer than internal margin of Exp1P5. Exp 3-segmented; lateral spine of Exp2P5 long, reaching middle of external seta of Exp3P5 (Fig. <xref ref-type="fig" rid="F77">77E</xref>); internal seta of Exp3P5 about 3.5 times longer than external seta of Exp3P5; internal seta of Exp3P5 extending beyond middle of terminal claw.</p><fig id="F76" position="float" orientation="portrait"><label>Figure 76.</label><caption><p><italic><tp:taxon-name><tp:taxon-name-part taxon-name-part-type="genus">Notodiaptomus</tp:taxon-name-part> <tp:taxon-name-part taxon-name-part-type="species">spiniger</tp:taxon-name-part></tp:taxon-name></italic> female. <bold>A</bold> Dorsal posterior pedigers, showing details of spinular ornamentation on dorsal surface, and GS <bold>B</bold> P5.</p></caption><graphic xmlns:xlink="http://www.w3.org/1999/xlink" xlink:href="zookeys-497-001-g076.jpg" position="float" orientation="portrait" xlink:type="simple" id="oo_42320.jpg"/></fig><fig id="F77" position="float" orientation="portrait"><label>Figure 77.</label><caption><p><italic><tp:taxon-name><tp:taxon-name-part taxon-name-part-type="genus">Notodiaptomus</tp:taxon-name-part> <tp:taxon-name-part taxon-name-part-type="species">spiniger</tp:taxon-name-part></tp:taxon-name></italic> female, SEM photographs. <bold>A</bold> Dorsal view of adult (500 µm) <bold>B</bold> Posterior pedigers, showing details of spinule rows, and GS (150 µm) <bold>C</bold> Dorsal view of posterior pedigers showing details of spinule rows, and GS (150 µm) <bold>D</bold> P5L (50 µm) <bold>E</bold> P5L (100 µm) <bold>F</bold> ExpP5 (50 µm) <bold>G</bold> Left P1, showing details of rows of spinules on Cx (100 µm).</p></caption><graphic xmlns:xlink="http://www.w3.org/1999/xlink" xlink:href="zookeys-497-001-g077.jpg" position="float" orientation="portrait" xlink:type="simple" id="oo_42321.jpg"/></fig></tp:treatment-sec><tp:treatment-sec sec-type="Remarks"><title>Remarks.</title><p>The illustrated specimens were caught in the upper reaches of the Uruguay River, in the Machadinho Reservoir. The northernmost boundary of its distribution may lie in the northern sector of Paraná State (Brazil), its northernmost record is from the floodplain of the upper Paraná River (Fig. <xref ref-type="fig" rid="F78">78</xref>).</p><fig id="F78" position="float" orientation="portrait"><label>Figure 78.</label><caption><p>Geographical distribution of <italic><tp:taxon-name><tp:taxon-name-part taxon-name-part-type="genus">Notodiaptomus</tp:taxon-name-part> <tp:taxon-name-part taxon-name-part-type="species">spiniger</tp:taxon-name-part></tp:taxon-name></italic> in de la Plata river basin.</p></caption><graphic xmlns:xlink="http://www.w3.org/1999/xlink" xlink:href="zookeys-497-001-g078.jpg" position="float" orientation="portrait" xlink:type="simple" id="oo_42322.jpg"/></fig><p>This species has been the subject of much taxonomic confusion. <xref ref-type="bibr" rid="B54">Ringuelet and Martínez de Ferrato (1967)</xref> argued that misinterpretation of the intraspecific variability of the spinous processes on segment 15 and of the falciform process on segment 20 <!--PageBreak--><!--PageBreak-->of the male A1R is responsible for the establishment of <tp:taxon-name>“<tp:taxon-name-part taxon-name-part-type="genus">Diaptomus</tp:taxon-name-part>” <tp:taxon-name-part taxon-name-part-type="species">toldti</tp:taxon-name-part></tp:taxon-name> Pesta, 1927, a junior subjective synonym of <italic><tp:taxon-name><tp:taxon-name-part taxon-name-part-type="genus">Notodiaptomus</tp:taxon-name-part> <tp:taxon-name-part taxon-name-part-type="species">spiniger</tp:taxon-name-part></tp:taxon-name></italic>. They added that individuals with well-developed spinous processes typically had a larger body size. <xref ref-type="bibr" rid="B7">Brehm (1933)</xref> included this species in the genus <italic><tp:taxon-name><tp:taxon-name-part taxon-name-part-type="genus">Argyrodiaptomus</tp:taxon-name-part></tp:taxon-name></italic>, but <xref ref-type="bibr" rid="B23">Kiefer (1936)</xref> doubted its inclusion in the genus because of its possession of a mammiform process on the internal margin of the right BspP5 and thus suggested an affinity with <italic><tp:taxon-name><tp:taxon-name-part taxon-name-part-type="genus">Notodiaptomus</tp:taxon-name-part></tp:taxon-name></italic>. Some subsequent authors (e.g. <xref ref-type="bibr" rid="B54">Ringuelet and Martínez de Ferrato 1967</xref>) have placed this species in “<italic><tp:taxon-name><tp:taxon-name-part taxon-name-part-type="genus">Diaptomus</tp:taxon-name-part></tp:taxon-name></italic>” as <italic><tp:taxon-name><tp:taxon-name-part taxon-name-part-type="genus">Diaptomus</tp:taxon-name-part> <tp:taxon-name-part taxon-name-part-type="species">spiniger</tp:taxon-name-part></tp:taxon-name></italic>, while <xref ref-type="bibr" rid="B17">Dussart and Defaye (2002)</xref> treated it as <italic>incertae sedis</italic> within <italic><tp:taxon-name><tp:taxon-name-part taxon-name-part-type="genus">Argyrodiaptomus</tp:taxon-name-part></tp:taxon-name></italic>.</p><p>There are two other synonyms: <!--PageBreak--><tp:taxon-name>“<tp:taxon-name-part taxon-name-part-type="genus">Diaptomus</tp:taxon-name-part>” <tp:taxon-name-part taxon-name-part-type="species">birabeni</tp:taxon-name-part></tp:taxon-name> Brehm, 1957 and <italic><tp:taxon-name><tp:taxon-name-part taxon-name-part-type="genus">Notodiaptomus</tp:taxon-name-part> <tp:taxon-name-part taxon-name-part-type="species">orellanai</tp:taxon-name-part></tp:taxon-name></italic> Dussart, 1979 as proposed by Paggi in his MS Thesis in 1994. In each case the new species was established on the basis of morphological characters (<xref ref-type="bibr" rid="B9">Brehm 1957</xref>, <xref ref-type="bibr" rid="B11">Dussart 1979</xref>), but both synonymies are now widely accepted.</p><p>Further study of this species is necessary, including study of museum collections, in order to verify these synonymies and assess the evidence supporting the placement of this species in the genus <italic><tp:taxon-name><tp:taxon-name-part taxon-name-part-type="genus">Notodiaptomus</tp:taxon-name-part></tp:taxon-name></italic>, in part because of the presence of a mammiform process on the internal margin of the right BspP5, a character which conflicts with the current diagnosis of the genus.</p></tp:treatment-sec><ref-list><ref id="B14"><mixed-citation xmlns:xlink="http://www.w3.org/1999/xlink" xlink:type="simple"><person-group><name name-style="western"><surname>Dussart</surname><given-names>BH</given-names></name><name name-style="western"><surname>Frutos</surname><given-names>SM</given-names></name></person-group> (<year>1985</year>) <article-title>Sur quelques Copépodes d´Argentine.</article-title><source>Revista de Hydrobiologia Tropical</source><volume>18</volume>(<issue>4</issue>): <fpage>305</fpage>–<lpage>314</lpage>.</mixed-citation></ref><ref id="B54"><mixed-citation xmlns:xlink="http://www.w3.org/1999/xlink" xlink:type="simple"><person-group><name name-style="western"><surname>Ringuelet</surname><given-names>RA</given-names></name><name name-style="western"><surname>Martínez de Ferrato</surname><given-names>A</given-names></name></person-group> (<year>1967</year>) <article-title>. Notas sobre diaptómidos argentinos (<tp:taxon-name><tp:taxon-name-part taxon-name-part-type="subphylum">Crustacea</tp:taxon-name-part></tp:taxon-name>, <tp:taxon-name><tp:taxon-name-part taxon-name-part-type="subclass">Copepoda</tp:taxon-name-part></tp:taxon-name>).</article-title><source>Physis, Buenos Aires</source><volume>26</volume>(<issue>73</issue>): <fpage>411</fpage>–<lpage>420</lpage>.</mixed-citation></ref><ref id="B7"><mixed-citation xmlns:xlink="http://www.w3.org/1999/xlink" xlink:type="simple"><person-group><name name-style="western"><surname>Brehm</surname><given-names>VV</given-names></name></person-group> (<year>1933</year>) <article-title><italic><tp:taxon-name><tp:taxon-name-part taxon-name-part-type="genus">Diaptomus</tp:taxon-name-part> <tp:taxon-name-part taxon-name-part-type="species">thomseni</tp:taxon-name-part></tp:taxon-name></italic> nov. spec., ein merkwürdiger neuer <italic><tp:taxon-name><tp:taxon-name-part taxon-name-part-type="genus">Diaptomus</tp:taxon-name-part></tp:taxon-name></italic> aus Uruguay.</article-title><source>Zoologischer Anzeiger</source><volume>104</volume>: <fpage>221</fpage>–<lpage>224</lpage>.</mixed-citation></ref><ref id="B23"><mixed-citation xmlns:xlink="http://www.w3.org/1999/xlink" xlink:type="simple"><person-group><name name-style="western"><surname>Kiefer</surname><given-names>F</given-names></name></person-group> (<year>1936</year>) <article-title>Über die Systematik der südamerikanischen Diaptomiden (<tp:taxon-name><tp:taxon-name-part taxon-name-part-type="subphylum">Crustacea</tp:taxon-name-part></tp:taxon-name> <tp:taxon-name><tp:taxon-name-part taxon-name-part-type="subclass">Copepoda</tp:taxon-name-part></tp:taxon-name>).</article-title><source>Zoologischer Anzeiger</source><volume>116</volume>(<issue>7/8</issue>): <fpage>194</fpage>–<lpage>200</lpage>.</mixed-citation></ref><ref id="B17"><mixed-citation xmlns:xlink="http://www.w3.org/1999/xlink" xlink:type="simple"><person-group><name name-style="western"><surname>Dussart</surname><given-names>BH</given-names></name><name name-style="western"><surname>Defaye</surname><given-names>D</given-names></name></person-group> (<year>2002</year>) <source>World Directory of <tp:taxon-name><tp:taxon-name-part taxon-name-part-type="subphylum">Crustacea</tp:taxon-name-part></tp:taxon-name><tp:taxon-name><tp:taxon-name-part taxon-name-part-type="subclass">Copepoda</tp:taxon-name-part></tp:taxon-name> of Inland Waters. I – <tp:taxon-name><tp:taxon-name-part taxon-name-part-type="order">Calaniformes</tp:taxon-name-part></tp:taxon-name>.</source><publisher-name>Backhuys Publishers</publisher-name>, <publisher-loc>Leiden</publisher-loc>, <size units="page">276 pp</size>.</mixed-citation></ref><ref id="B9"><mixed-citation xmlns:xlink="http://www.w3.org/1999/xlink" xlink:type="simple"><person-group><name name-style="western"><surname>Brehm</surname><given-names>VV</given-names></name></person-group> (<year>1957</year>) <article-title>Sobre los copepodos hallados por el Prof. Birabén en la Argentina. 4a. Comunicación.</article-title><source>Neotropica</source><volume>3</volume>: <fpage>53</fpage>–<lpage>64</lpage>.</mixed-citation></ref><ref id="B11"><mixed-citation xmlns:xlink="http://www.w3.org/1999/xlink" xlink:type="simple"><person-group><name name-style="western"><surname>Dussart</surname><given-names>BH</given-names></name></person-group> (<year>1979</year>) <article-title>Algunos copépodos de América del Sur.</article-title><source>Publicaciones Ocasionales, Museo Nacional de Historia Natural, Santiago</source><volume>30</volume>: <fpage>1</fpage>–<lpage>3</lpage>.</mixed-citation></ref></ref-list></tp:taxon-treatment>
