# Supplementary material for: Identification guide to some Diaptomid species (Crustacea, Copepoda, Calanoida, Diaptomidae) of “de la Plata” River Basin (South America)
Source: Zookeys. 2015 Apr 20;(497):1–111. doi: 10.3897/zookeys.497.8091 (PMC4410162; doi:10.3897/zookeys.497.8091)
Supplement: XML Treatment for Odontodiaptomus thomseni [file zookeys.497.8091-treatment17.xml]

<!DOCTYPE tp:taxon-treatment
  PUBLIC "-//TaxonX//DTD Taxonomic Treatment Publishing DTD v0 20100105//EN" "tax-treatment-NSO.dtd">
<tp:taxon-treatment xmlns:tp="http://www.plazi.org/taxpub"><tp:treatment-meta><kwd-group><label>Taxon classification</label><kwd><named-content content-type="kingdom">Animalia</named-content></kwd><kwd><named-content content-type="order">Calanoida</named-content></kwd><kwd><named-content content-type="family">Diaptomidae</named-content></kwd></kwd-group><mixed-citation publication-type="journal"><person-group><name><surname>Perbiche-Neves</surname><given-names>Gilmar</given-names></name><name><surname>Boxshall</surname><given-names>Geoffrey Allan</given-names></name><name><surname>Previattelli</surname><given-names>Daniel</given-names></name><name><surname>Nogueira</surname><given-names>Marcos Gomes</given-names></name><name><surname>da Rocha</surname><given-names>Carlos Eduardo Falavigna</given-names></name></person-group><article-title>Identification guide to some Diaptomid species (<tp:taxon-name><tp:taxon-name-part taxon-name-part-type="subphylum">Crustacea</tp:taxon-name-part></tp:taxon-name>, <tp:taxon-name><tp:taxon-name-part taxon-name-part-type="subclass">Copepoda</tp:taxon-name-part></tp:taxon-name>, <tp:taxon-name><tp:taxon-name-part taxon-name-part-type="order">Calanoida</tp:taxon-name-part></tp:taxon-name>, <tp:taxon-name><tp:taxon-name-part taxon-name-part-type="family">Diaptomidae</tp:taxon-name-part></tp:taxon-name>) of “de la Plata” River Basin (South America)</article-title><source>Zookeys</source><day>20</day><month>4</month><year>2015</year><volume>2015</volume><issue>497</issue><fpage>1</fpage><lpage>111</lpage><pub-id pub-id-type="doi">10.3897/zookeys.497.8091</pub-id></mixed-citation></tp:treatment-meta><tp:nomenclature><tp:taxon-name>
                                <tp:taxon-name-part taxon-name-part-type="genus">Odontodiaptomus</tp:taxon-name-part>
                                <tp:taxon-name-part taxon-name-part-type="species">thomseni</tp:taxon-name-part>
                            </tp:taxon-name><tp:taxon-authority>(Brehm, 1933)</tp:taxon-authority><xref ref-type="fig" rid="F79">Figs 79</xref><xref ref-type="fig" rid="F80">, 80</xref><xref ref-type="fig" rid="F81">, 81</xref><xref ref-type="fig" rid="F82">, 82</xref><xref ref-type="fig" rid="F83">, 83</xref><tp:nomenclature-citation-list><tp:nomenclature-citation><tp:taxon-name><tp:taxon-name-part taxon-name-part-type="genus">Diaptomus</tp:taxon-name-part> <tp:taxon-name-part taxon-name-part-type="species">thomseni</tp:taxon-name-part></tp:taxon-name><comment> Brehm, 1933</comment></tp:nomenclature-citation></tp:nomenclature-citation-list></tp:nomenclature><tp:treatment-sec sec-type="Diagnosis"><title>Diagnosis.</title><p><bold>Adult male, body length 1088 µm.</bold> Small chitinous knob present distally on internal margin of left CR, other small chitinous processes present on right CR (Fig. <xref ref-type="fig" rid="F80">80B, E</xref>). Modified setae on segments 10, 11 and 13 of A1R large (Figs <xref ref-type="fig" rid="F79">79C</xref>, <xref ref-type="fig" rid="F80">80A</xref>); segment 14 lacking spinous process; spinous processes on segments 15 and 16 well developed; segment 20 of A1R bearing dentate hyaline membrane (Fig. <xref ref-type="fig" rid="F79">79B</xref>). Right CxP5 with small chitinous knob on surface in middle of segment (Fig. <xref ref-type="fig" rid="F79">79A</xref>). Right BspP5 bearing three rounded chitinous projections on internal margin. Right EnpP5 2-segmented (Figs <xref ref-type="fig" rid="F79">79A</xref>, <xref ref-type="fig" rid="F80">80D</xref>). Right Exp1P5 with semi-circular chitinous knob on distal margin, visible in anterior view; right Exp2P5 with lateral spine inserted proximally (Figs <xref ref-type="fig" rid="F79">79A</xref>, <xref ref-type="fig" rid="F80">80C</xref>), about 6 to 7 times longer than wide. Terminal claw of right Exp2P5 about 2.3 times longer than lateral spine. CxP5L with distal outer projection bearing sensilla about 3 times longer than wide (Fig. <xref ref-type="fig" rid="F79">79A</xref>); well-developed outer seta present on BspP5L.</p><fig id="F79" position="float" orientation="portrait"><label>Figure 79.</label><caption><p><italic><tp:taxon-name><tp:taxon-name-part taxon-name-part-type="genus">Odontodiaptomus</tp:taxon-name-part> <tp:taxon-name-part taxon-name-part-type="species">thomseni</tp:taxon-name-part></tp:taxon-name></italic> male. <bold>A</bold> P5 in frontal view <bold>B</bold> Segment 20 of A1R <bold>C</bold> Segments 10–16 of A1R.</p></caption><graphic xmlns:xlink="http://www.w3.org/1999/xlink" xlink:href="zookeys-497-001-g079.jpg" position="float" orientation="portrait" xlink:type="simple" id="oo_42323.jpg"/></fig><fig id="F80" position="float" orientation="portrait"><label>Figure 80.</label><caption><p><italic><tp:taxon-name><tp:taxon-name-part taxon-name-part-type="genus">Odontodiaptomus</tp:taxon-name-part> <tp:taxon-name-part taxon-name-part-type="species">thomseni</tp:taxon-name-part></tp:taxon-name></italic> male, SEM photographs. <bold>A</bold> Dorsal view of segments 11–16 of A1R (500 µm) <bold>B</bold> Detail of small chitinous knob on internal margin of left CR (20 µm) <bold>C</bold> P3, P4 and right P5 (caudal view), showing detail of EnpP5, lateral spine of P5 (200 µm) and were the semi-circular knob in inserted in Exp2P5 in frontal view <bold>D</bold> Right EnpP5 (2 µm) <bold>E</bold> Detail of chitinous knob on internal margin of CR (2 µm) <bold>F</bold> Detail of terminal claw (20 µm).</p></caption><graphic xmlns:xlink="http://www.w3.org/1999/xlink" xlink:href="zookeys-497-001-g080.jpg" position="float" orientation="portrait" xlink:type="simple" id="oo_42324.jpg"/></fig><p><bold>Adult female, body length 1245 µm.</bold> Incomplete suture present between Ped4 and Ped5; surface of Ped4 and Ped5 smooth, lacking rows of spinules dorsally along posterior margin (Fig. <xref ref-type="fig" rid="F81">81A</xref>); lateral wings slightly asymmetrical, similar in size; left sensilla directed posteriorly, right sensilla perpendicular to body axis (Fig. <xref ref-type="fig" rid="F82">82A</xref>). GS asymmetrical, about 1.6 times longer than wide; anterior part slightly dilated, with swelling on right side anterior to that on left; right side margin with large rounded process at posterior end (Fig. <xref ref-type="fig" rid="F81">81A</xref>). Ur2 with small chitinous process on outer margin on left side (Fig. <xref ref-type="fig" rid="F82">82B</xref>). P5 symmetrical (Fig. <xref ref-type="fig" rid="F81">81B</xref>) with small conical process at outer distal corner of CxP5, bearing short robust sensilla; BspP5 with short outer seta, about as long as EnpP5. EnpP5 one-segmented. ExpP5 3-segmented; lateral spine of Exp2P5 exceeding external margin of Exp3P5; external seta of Exp3P5 nearly 2/3 length of internal seta; internal seta robust, only about 1/5 length of terminal claw (Fig. <xref ref-type="fig" rid="F82">82C, D</xref>).</p><fig id="F81" position="float" orientation="portrait"><label>Figure 81.</label><caption><p><italic><tp:taxon-name><tp:taxon-name-part taxon-name-part-type="genus">Odontodiaptomus</tp:taxon-name-part> <tp:taxon-name-part taxon-name-part-type="species">thomseni</tp:taxon-name-part></tp:taxon-name></italic> female. <bold>A</bold> Posterior pedigers and GS <bold>B</bold> P5.</p></caption><graphic xmlns:xlink="http://www.w3.org/1999/xlink" xlink:href="zookeys-497-001-g081.jpg" position="float" orientation="portrait" xlink:type="simple" id="oo_42325.jpg"/></fig><fig id="F82" position="float" orientation="portrait"><label>Figure 82.</label><caption><p><italic><tp:taxon-name><tp:taxon-name-part taxon-name-part-type="genus">Odontodiaptomus</tp:taxon-name-part> <tp:taxon-name-part taxon-name-part-type="species">thomseni</tp:taxon-name-part></tp:taxon-name></italic> female, SEM photographs. <bold>A</bold> Ventral view of posterior pedigers, GS, urosome and base of CR (100 µm) <bold>B</bold> Detail of chitinous knobs on left external margin of last somite of urosome (10 µm) <bold>C</bold> P5 (100 µm) <bold>D</bold> Exp3P5 and terminal claw (25 µm).</p></caption><graphic xmlns:xlink="http://www.w3.org/1999/xlink" xlink:href="zookeys-497-001-g082.jpg" position="float" orientation="portrait" xlink:type="simple" id="oo_42326.jpg"/></fig></tp:treatment-sec><tp:treatment-sec sec-type="Remarks"><title>Remarks.</title><p>The specimens were collected in the low stretch of the Uruguay River at Salto Grande Reservoir (Fig. <xref ref-type="fig" rid="F83">83</xref>, SGRA-D). Only three individuals were found and <!--PageBreak-->a full re-description was published by <xref ref-type="bibr" rid="B42">Perbiche-Neves et al. (2012)</xref>. This species is on the red list of endangered species (IUCN–Red List of Threatened Species, 2010–<xref ref-type="bibr" rid="B51">Reid 1996</xref>), due to lack of recent records. The only previous confirmed record of this species was its original description (<xref ref-type="bibr" rid="B7">Brehm 1933</xref>). There is a subsequent record of this species from pools in Venezuela, but it is doubtful and requires confirmation (<xref ref-type="bibr" rid="B42">Perbiche-Neves et al. 2012</xref>). <xref ref-type="bibr" rid="B53">Ringuelet (1958)</xref> did not find this species in his work on Argentinian co<!--PageBreak--><!--PageBreak-->pepods, nor did <xref ref-type="bibr" rid="B38">Paggi and José de Paggi (1990)</xref>. This was only the second confirmed record of this rare species in 77 years.</p><fig id="F83" position="float" orientation="portrait"><label>Figure 83.</label><caption><p>Geographical distribution of <italic><tp:taxon-name><tp:taxon-name-part taxon-name-part-type="genus">Odontodiaptomus</tp:taxon-name-part> <tp:taxon-name-part taxon-name-part-type="species">thomseni</tp:taxon-name-part></tp:taxon-name></italic> in de la Plata river basin.</p></caption><graphic xmlns:xlink="http://www.w3.org/1999/xlink" xlink:href="zookeys-497-001-g083.jpg" position="float" orientation="portrait" xlink:type="simple" id="oo_42327.jpg"/></fig><p>The genus <!--PageBreak--><italic><tp:taxon-name><tp:taxon-name-part taxon-name-part-type="genus">Odontodiaptomus</tp:taxon-name-part></tp:taxon-name></italic> comprises three species (equivalent to the <italic><tp:taxon-name><tp:taxon-name-part taxon-name-part-type="species">thomseni</tp:taxon-name-part></tp:taxon-name></italic> group of <xref ref-type="bibr" rid="B69">Wright 1936</xref>), and there is a great interest in the genus because of its apparent isolation from other Neotropical <tp:taxon-name><tp:taxon-name-part taxon-name-part-type="family">Diaptomidae</tp:taxon-name-part></tp:taxon-name> (<xref ref-type="bibr" rid="B58">Santos-Silva 2008</xref>). A second species of this genus, <italic><tp:taxon-name><tp:taxon-name-part taxon-name-part-type="genus">Odontodiaptomus</tp:taxon-name-part> <tp:taxon-name-part taxon-name-part-type="species">paulistanus</tp:taxon-name-part></tp:taxon-name></italic> (Wright, 1936) is relatively common in Brazil, but was not found in the present study. The third species, <italic><tp:taxon-name><tp:taxon-name-part taxon-name-part-type="genus">Odontodiaptomus</tp:taxon-name-part> <tp:taxon-name-part taxon-name-part-type="species">michaelseni</tp:taxon-name-part></tp:taxon-name></italic> (Mrázek, 1901), was not found in our study.</p></tp:treatment-sec><ref-list><ref id="B42"><mixed-citation xmlns:xlink="http://www.w3.org/1999/xlink" xlink:type="simple"><person-group><name name-style="western"><surname>Perbiche-Neves</surname><given-names>G</given-names></name><name name-style="western"><surname>Boxshall</surname><given-names>GA</given-names></name><name name-style="western"><surname>Rocha</surname><given-names>CEF</given-names></name><name name-style="western"><surname>Nogueira</surname><given-names>MG</given-names></name></person-group> (<year>2012</year>) <article-title>Rediscovered after 77 years: <italic><tp:taxon-name><tp:taxon-name-part taxon-name-part-type="genus">Odontodiaptomus</tp:taxon-name-part> <tp:taxon-name-part taxon-name-part-type="species">thomseni</tp:taxon-name-part></tp:taxon-name></italic> – a rare species of calanoid (<tp:taxon-name><tp:taxon-name-part taxon-name-part-type="subphylum">Crustacea</tp:taxon-name-part></tp:taxon-name>: <tp:taxon-name><tp:taxon-name-part taxon-name-part-type="subclass">Copepoda</tp:taxon-name-part></tp:taxon-name>) from South America.</article-title><source>Zoologia</source><volume>29</volume>(<issue>2</issue>): <fpage>172</fpage>–<lpage>179</lpage>. doi: <ext-link ext-link-type="doi" xlink:href="10.1590/S1984-46702012000200010" xlink:type="simple">10.1590/S1984-46702012000200010</ext-link></mixed-citation></ref><ref id="B51"><mixed-citation xmlns:xlink="http://www.w3.org/1999/xlink" xlink:type="simple"><person-group><name name-style="western"><surname>Reid</surname><given-names>JW</given-names></name></person-group> (<year>1996</year>) <article-title><italic><tp:taxon-name><tp:taxon-name-part taxon-name-part-type="genus">Odontodiaptomus</tp:taxon-name-part> <tp:taxon-name-part taxon-name-part-type="species">thomseni</tp:taxon-name-part></tp:taxon-name></italic>.</article-title> In: <source>IUCN 2010. IUCN Red List of Threatened Species. Version 2010. 4</source>. <ext-link ext-link-type="uri" xlink:href="http://www.iucnredlist.org" xlink:type="simple">http://www.iucnredlist.org</ext-link> [<date-in-citation content-type="access-date">accessed 15 November 2010</date-in-citation>]</mixed-citation></ref><ref id="B7"><mixed-citation xmlns:xlink="http://www.w3.org/1999/xlink" xlink:type="simple"><person-group><name name-style="western"><surname>Brehm</surname><given-names>VV</given-names></name></person-group> (<year>1933</year>) <article-title><italic><tp:taxon-name><tp:taxon-name-part taxon-name-part-type="genus">Diaptomus</tp:taxon-name-part> <tp:taxon-name-part taxon-name-part-type="species">thomseni</tp:taxon-name-part></tp:taxon-name></italic> nov. spec., ein merkwürdiger neuer <italic><tp:taxon-name><tp:taxon-name-part taxon-name-part-type="genus">Diaptomus</tp:taxon-name-part></tp:taxon-name></italic> aus Uruguay.</article-title><source>Zoologischer Anzeiger</source><volume>104</volume>: <fpage>221</fpage>–<lpage>224</lpage>.</mixed-citation></ref><ref id="B53"><mixed-citation xmlns:xlink="http://www.w3.org/1999/xlink" xlink:type="simple"><person-group><name name-style="western"><surname>Ringuelet</surname><given-names>RA</given-names></name></person-group> (<year>1958</year>) <article-title>Primeros datos ecológicos sobre copépodos dulciacuícolas de la República Argentina.</article-title><source>Physis, Buenos Aires</source><volume>21</volume>(<issue>60</issue>): <fpage>14</fpage>–<lpage>31</lpage>.</mixed-citation></ref><ref id="B38"><mixed-citation xmlns:xlink="http://www.w3.org/1999/xlink" xlink:type="simple"><person-group><name name-style="western"><surname>Paggi</surname><given-names>JC</given-names></name><name name-style="western"><surname>José de Paggi</surname><given-names>S</given-names></name></person-group> (<year>1990</year>) <article-title>Zooplankton de ambientes lóticos e lênticas do rio Paraná médio.</article-title><source>Acta Limnologica Brasiliensia</source><volume>3</volume>: <fpage>685</fpage>–<lpage>719</lpage>.</mixed-citation></ref><ref id="B69"><mixed-citation xmlns:xlink="http://www.w3.org/1999/xlink" xlink:type="simple"><person-group><name name-style="western"><surname>Wright</surname><given-names>S</given-names></name></person-group> (<year>1936</year>) <article-title>Preliminary reports on six new species of <italic><tp:taxon-name><tp:taxon-name-part taxon-name-part-type="genus">Diaptomus</tp:taxon-name-part></tp:taxon-name></italic> from Brazil.</article-title><source>Anais da Academia Brasileira de Ciências</source><volume>8</volume>(<issue>2</issue>): <fpage>79</fpage>–<lpage>85</lpage>.</mixed-citation></ref><ref id="B58"><mixed-citation xmlns:xlink="http://www.w3.org/1999/xlink" xlink:type="simple"><person-group><name name-style="western"><surname>Santos-Silva</surname><given-names>EN</given-names></name></person-group> (<year>2008</year>) <article-title>Calanoid Copepods of the families <tp:taxon-name><tp:taxon-name-part taxon-name-part-type="family">Diaptomidae</tp:taxon-name-part></tp:taxon-name>, <tp:taxon-name><tp:taxon-name-part taxon-name-part-type="family">Pseudodiaptomidae</tp:taxon-name-part></tp:taxon-name>, and <tp:taxon-name><tp:taxon-name-part taxon-name-part-type="family">Centropagidae</tp:taxon-name-part></tp:taxon-name> from Brasil.</article-title><source>Biologia Geral e Experimental</source><volume>8</volume>(<issue>1</issue>): <fpage>3</fpage>–<lpage>67</lpage>.</mixed-citation></ref></ref-list></tp:taxon-treatment>
