# Supplementary material for: Identification guide to some Diaptomid species (Crustacea, Copepoda, Calanoida, Diaptomidae) of “de la Plata” River Basin (South America)
Source: Zookeys. 2015 Apr 20;(497):1–111. doi: 10.3897/zookeys.497.8091 (PMC4410162; doi:10.3897/zookeys.497.8091)
Supplement: XML Treatment for “Diaptomus” curvatus [file zookeys.497.8091-treatment18.xml]

<!DOCTYPE tp:taxon-treatment
  PUBLIC "-//TaxonX//DTD Taxonomic Treatment Publishing DTD v0 20100105//EN" "tax-treatment-NSO.dtd">
<tp:taxon-treatment xmlns:tp="http://www.plazi.org/taxpub"><tp:treatment-meta><kwd-group><label>Taxon classification</label><kwd><named-content content-type="kingdom">Animalia</named-content></kwd><kwd><named-content content-type="order">Calanoida</named-content></kwd><kwd><named-content content-type="family">Diaptomidae</named-content></kwd></kwd-group><mixed-citation publication-type="journal"><person-group><name><surname>Perbiche-Neves</surname><given-names>Gilmar</given-names></name><name><surname>Boxshall</surname><given-names>Geoffrey Allan</given-names></name><name><surname>Previattelli</surname><given-names>Daniel</given-names></name><name><surname>Nogueira</surname><given-names>Marcos Gomes</given-names></name><name><surname>da Rocha</surname><given-names>Carlos Eduardo Falavigna</given-names></name></person-group><article-title>Identification guide to some Diaptomid species (<tp:taxon-name><tp:taxon-name-part taxon-name-part-type="subphylum">Crustacea</tp:taxon-name-part></tp:taxon-name>, <tp:taxon-name><tp:taxon-name-part taxon-name-part-type="subclass">Copepoda</tp:taxon-name-part></tp:taxon-name>, <tp:taxon-name><tp:taxon-name-part taxon-name-part-type="order">Calanoida</tp:taxon-name-part></tp:taxon-name>, <tp:taxon-name><tp:taxon-name-part taxon-name-part-type="family">Diaptomidae</tp:taxon-name-part></tp:taxon-name>) of “de la Plata” River Basin (South America)</article-title><source>Zookeys</source><day>20</day><month>4</month><year>2015</year><volume>2015</volume><issue>497</issue><fpage>1</fpage><lpage>111</lpage><pub-id pub-id-type="doi">10.3897/zookeys.497.8091</pub-id></mixed-citation></tp:treatment-meta><tp:nomenclature><tp:taxon-name>
                                “<tp:taxon-name-part taxon-name-part-type="genus">Diaptomus</tp:taxon-name-part>”
                                <tp:taxon-name-part taxon-name-part-type="species">curvatus</tp:taxon-name-part>
                            </tp:taxon-name><tp:taxon-authority>Perbiche-Neves, Boxshall &amp; Paggi, 2013</tp:taxon-authority><xref ref-type="fig" rid="F84">Figs 84</xref><xref ref-type="fig" rid="F85">, 85</xref><xref ref-type="fig" rid="F86">, 86</xref><xref ref-type="fig" rid="F87">, 87</xref><!--PageBreak--><!--PageBreak--><tp:nomenclature-citation-list><tp:nomenclature-citation><tp:taxon-name>“<tp:taxon-name-part taxon-name-part-type="genus">Diaptomus</tp:taxon-name-part>” <tp:taxon-name-part taxon-name-part-type="species">curvatus</tp:taxon-name-part></tp:taxon-name><comment> Perbiche-Neves, Boxshall &amp; Paggi, 2013 in Perbiche-Neves, Boxshall, Paggi, Rocha, Previattelli &amp; Nogueira, 2013</comment></tp:nomenclature-citation></tp:nomenclature-citation-list></tp:nomenclature><tp:treatment-sec sec-type="Diagnosis"><title>Diagnosis.</title><p><bold>Adult male, body length 923 µm.</bold> Ur4 with triangular-shaped dorsal process ornamented with small granulations at left distal corner (Figs <xref ref-type="fig" rid="F84">84F</xref>, <xref ref-type="fig" rid="F85">85F, <!--PageBreak-->G</xref>), length similar to width of Ur4. CR asymmetrical, left ramus larger than right, internal seta of CR with narrow section close to base (Fig. <xref ref-type="fig" rid="F84">84F</xref>). Segment 11 of A1R with modified seta on anterior margin longer than modified seta on segment 13; spinous processes present on segments 15 and 16 (Figs <xref ref-type="fig" rid="F84">84C</xref>, <xref ref-type="fig" rid="F85">85A, C</xref>); segment 20 with small, curved, distal process (Fig. <xref ref-type="fig" rid="F85">85E</xref>). Two rows of spinules present on surface of Enp1 of A2 (Fig. <xref ref-type="fig" rid="F84">84D</xref>). Small mammiform process present proximally <!--PageBreak-->on internal margin of left and right BspP5 (Fig. <xref ref-type="fig" rid="F84">84A</xref>); lateral spine on right Exp2P5 strong, inserted proximally, curved in midsection, about 2/3 length of terminal claw (Figs <xref ref-type="fig" rid="F84">84A, E</xref>, <xref ref-type="fig" rid="F85">85D</xref>); base of terminal claw thick, almost same width as thinnest part of Exp2P5. Right EnpP5 tapering distally, ornamented with spinules subapically (Figs <xref ref-type="fig" rid="F84">84A</xref>, <xref ref-type="fig" rid="F85">85B</xref>). Lateral seta of CxP5L as long as width of segment; BspP5L as wide as long (Fig. <xref ref-type="fig" rid="F84">84B</xref>).</p><fig id="F84" position="float" orientation="portrait"><label>Figure 84.</label><caption><p><tp:taxon-name>“<tp:taxon-name-part taxon-name-part-type="genus">Diaptomus</tp:taxon-name-part>” <tp:taxon-name-part taxon-name-part-type="species">curvatus</tp:taxon-name-part></tp:taxon-name> male. <bold>A</bold> P5 <bold>B</bold> Left P5 <bold>C</bold> Segments 10–16 of A1R <bold>D</bold> First segment of Enp of antenna 2 <bold>E</bold> Right P5 <bold>F</bold> Urosome somites 2–4 and CR, showing dorsal process on Ur4 (arrowed).</p></caption><graphic xmlns:xlink="http://www.w3.org/1999/xlink" xlink:href="zookeys-497-001-g084.jpg" position="float" orientation="portrait" xlink:type="simple" id="oo_42328.jpg"/></fig><fig id="F85" position="float" orientation="portrait"><label>Figure 85.</label><caption><p><tp:taxon-name>“<tp:taxon-name-part taxon-name-part-type="genus">Diaptomus</tp:taxon-name-part>” <tp:taxon-name-part taxon-name-part-type="species">curvatus</tp:taxon-name-part></tp:taxon-name> male, SEM photographs. <bold>A</bold> A1R (150 µm) <bold>B</bold> Detail of endopod of P5R (25 µm) <bold>C</bold> Segments 11–14 of A1R (50 µm) <bold>D</bold> P5 (200 µm) <bold>E</bold> Segment 20 of A1R (50 µm) <bold>F</bold> End of urosome and CR, showing detail of dorsal process (50 µm) <bold>G</bold> Detail of dorsal process on Ur4 (20 µm) <bold>H</bold> Right P5 (100 µm).</p></caption><graphic xmlns:xlink="http://www.w3.org/1999/xlink" xlink:href="zookeys-497-001-g085.jpg" position="float" orientation="portrait" xlink:type="simple" id="oo_42329.jpg"/></fig><p><bold>Adult female, body length 1120 µm.</bold> Incomplete suture present between Ped4 and Ped5; dorsal surface smooth, without spinules (Fig. <xref ref-type="fig" rid="F86">86A</xref>); lateral wings asymmetrical, left wing larger than right. GS slender, asymmetrical, about 1.6 times longer than wide; anterior part slightly dilated, with swelling on left side larger than right. P5 symmetrical (Fig. <xref ref-type="fig" rid="F86">86B</xref>) with small conical process at distal corner of CxP5, bearing short, triangular sensilla. BspP5 with long external seta, extending beyond base of terminal claw. EnpP5 one-segmented. ExpP5 3-segmented; lateral spine of Exp2 longer than external margin of Exp3P5; external seta of Exp3P5 about two thirds length of internal seta; internal seta reaching mid-length of terminal claw.</p><fig id="F86" position="float" orientation="portrait"><label>Figure 86.</label><caption><p><tp:taxon-name>“<tp:taxon-name-part taxon-name-part-type="genus">Diaptomus</tp:taxon-name-part>” <tp:taxon-name-part taxon-name-part-type="species">curvatus</tp:taxon-name-part></tp:taxon-name> female. <bold>A</bold> Posterior pedigers and GS <bold>B</bold> P5.</p></caption><graphic xmlns:xlink="http://www.w3.org/1999/xlink" xlink:href="zookeys-497-001-g086.jpg" position="float" orientation="portrait" xlink:type="simple" id="oo_42330.jpg"/></fig><!--PageBreak--></tp:treatment-sec><tp:treatment-sec sec-type="Remarks"><title>Remarks.</title><p>Several individuals of this species were found in the Yaciretá Reservoir (Fig. <xref ref-type="fig" rid="F87">87</xref>, YACI-B) in the middle Paraná River. This species had been found by S. M. Frutos (pers. comm.) in Yaciretá Reservoir, and J. C. Paggi (pers. comm.) found three males in the middle section of the Paraná River in 1971 and in 1993. This species is distinct from all other <tp:taxon-name><tp:taxon-name-part taxon-name-part-type="family">Diaptomidae</tp:taxon-name-part></tp:taxon-name> found in South America, especially with regard to the P5 and the dorsal process on the Ur4. A preliminary phylogenetic analysis based on morphological characters was inconclusive with regard to which genus this species should be attributed to, thus suggesting the possibility that it represents a new genus. However, <xref ref-type="bibr" rid="B43">Perbiche-Neves et al. (2013)</xref> decided to maintain the status as “<italic><tp:taxon-name><tp:taxon-name-part taxon-name-part-type="genus">Diaptomus</tp:taxon-name-part></tp:taxon-name></italic>” <italic>sensu lato</italic> until a comprehensive phylogenetic analysis of Neotropical diaptomids could be completed.</p><fig id="F87" position="float" orientation="portrait"><label>Figure 87.</label><caption><p>Geographical distribution of <italic><tp:taxon-name><tp:taxon-name-part taxon-name-part-type="genus">Diaptomus</tp:taxon-name-part> <tp:taxon-name-part taxon-name-part-type="species">curvatus</tp:taxon-name-part></tp:taxon-name></italic> in de la Plata river basin.</p></caption><graphic xmlns:xlink="http://www.w3.org/1999/xlink" xlink:href="zookeys-497-001-g087.jpg" position="float" orientation="portrait" xlink:type="simple" id="oo_42331.jpg"/></fig><!--PageBreak--></tp:treatment-sec><ref-list><ref id="B43"><mixed-citation xmlns:xlink="http://www.w3.org/1999/xlink" xlink:type="simple"><person-group><name name-style="western"><surname>Perbiche-Neves</surname><given-names>G</given-names></name><name name-style="western"><surname>Boxshall</surname><given-names>GA</given-names></name><name name-style="western"><surname>Paggi</surname><given-names>JC</given-names></name><name name-style="western"><surname>Rocha</surname><given-names>CEF</given-names></name><name name-style="western"><surname>Previattelli</surname><given-names>D</given-names></name><name name-style="western"><surname>Nogueira</surname><given-names>MG</given-names></name></person-group> (<year>2013</year>) <article-title>Two new species of <tp:taxon-name><tp:taxon-name-part taxon-name-part-type="family">Diaptomidae</tp:taxon-name-part></tp:taxon-name> (<tp:taxon-name><tp:taxon-name-part taxon-name-part-type="subphylum">Crustacea</tp:taxon-name-part></tp:taxon-name>: <tp:taxon-name><tp:taxon-name-part taxon-name-part-type="subclass">Copepoda</tp:taxon-name-part></tp:taxon-name>: <tp:taxon-name><tp:taxon-name-part taxon-name-part-type="order">Calanoida</tp:taxon-name-part></tp:taxon-name>) from the Neotropical Region (Parana River).</article-title><source>Journal of Natural History</source><volume>47</volume>(<issue>5-12</issue>): <fpage>449</fpage>–<lpage>477</lpage>. doi: <ext-link ext-link-type="doi" xlink:href="10.1080/00222933.2012.708450" xlink:type="simple">10.1080/00222933.2012.708450</ext-link></mixed-citation></ref></ref-list></tp:taxon-treatment>
