# Supplementary material for: Identification guide to some Diaptomid species (Crustacea, Copepoda, Calanoida, Diaptomidae) of “de la Plata” River Basin (South America)
Source: Zookeys. 2015 Apr 20;(497):1–111. doi: 10.3897/zookeys.497.8091 (PMC4410162; doi:10.3897/zookeys.497.8091)
Supplement: XML Treatment for “Diaptomus” frutosae [file zookeys.497.8091-treatment19.xml]

<!DOCTYPE tp:taxon-treatment
  PUBLIC "-//TaxonX//DTD Taxonomic Treatment Publishing DTD v0 20100105//EN" "tax-treatment-NSO.dtd">
<tp:taxon-treatment xmlns:tp="http://www.plazi.org/taxpub"><tp:treatment-meta><kwd-group><label>Taxon classification</label><kwd><named-content content-type="kingdom">Animalia</named-content></kwd><kwd><named-content content-type="order">Calanoida</named-content></kwd><kwd><named-content content-type="family">Diaptomidae</named-content></kwd></kwd-group><mixed-citation publication-type="journal"><person-group><name><surname>Perbiche-Neves</surname><given-names>Gilmar</given-names></name><name><surname>Boxshall</surname><given-names>Geoffrey Allan</given-names></name><name><surname>Previattelli</surname><given-names>Daniel</given-names></name><name><surname>Nogueira</surname><given-names>Marcos Gomes</given-names></name><name><surname>da Rocha</surname><given-names>Carlos Eduardo Falavigna</given-names></name></person-group><article-title>Identification guide to some Diaptomid species (<tp:taxon-name><tp:taxon-name-part taxon-name-part-type="subphylum">Crustacea</tp:taxon-name-part></tp:taxon-name>, <tp:taxon-name><tp:taxon-name-part taxon-name-part-type="subclass">Copepoda</tp:taxon-name-part></tp:taxon-name>, <tp:taxon-name><tp:taxon-name-part taxon-name-part-type="order">Calanoida</tp:taxon-name-part></tp:taxon-name>, <tp:taxon-name><tp:taxon-name-part taxon-name-part-type="family">Diaptomidae</tp:taxon-name-part></tp:taxon-name>) of “de la Plata” River Basin (South America)</article-title><source>Zookeys</source><day>20</day><month>4</month><year>2015</year><volume>2015</volume><issue>497</issue><fpage>1</fpage><lpage>111</lpage><pub-id pub-id-type="doi">10.3897/zookeys.497.8091</pub-id></mixed-citation></tp:treatment-meta><tp:nomenclature><tp:taxon-name>
                                “<tp:taxon-name-part taxon-name-part-type="genus">Diaptomus</tp:taxon-name-part>”
                                <tp:taxon-name-part taxon-name-part-type="species">frutosae</tp:taxon-name-part>
                            </tp:taxon-name><tp:taxon-authority>Perbiche-Neves &amp; Boxshall, 2013</tp:taxon-authority><xref ref-type="fig" rid="F88">Figs 88</xref><xref ref-type="fig" rid="F89">, 89</xref><xref ref-type="fig" rid="F90">, 90</xref><xref ref-type="fig" rid="F91">, 91</xref><xref ref-type="fig" rid="F92">, 92</xref><tp:nomenclature-citation-list><tp:nomenclature-citation><tp:taxon-name>“<tp:taxon-name-part taxon-name-part-type="genus">Diaptomus</tp:taxon-name-part>” <tp:taxon-name-part taxon-name-part-type="species">frutosae</tp:taxon-name-part></tp:taxon-name><comment> Perbiche-Neves &amp; Boxshall, 2013 in Perbiche-Neves, Boxshall, Paggi, Rocha, Previattelli &amp; Nogueira, 2013</comment></tp:nomenclature-citation></tp:nomenclature-citation-list></tp:nomenclature><tp:treatment-sec sec-type="Diagnosis"><title>Diagnosis.</title><p><bold>Adult male, body length 1292 µm.</bold> Irregular row of spinules present dorsally and laterally along posterior margin of Ped4 (Fig. <xref ref-type="fig" rid="F88">88A</xref>). Modified seta on segments 11 and 13 well developed, that on segment 13 longest, extending to end of segment 14 (Fig. <xref ref-type="fig" rid="F89">89G, H</xref>); spinous process well developed on segments 15 and 16 of A1R; spinous process on segment 15 longer than that on segment 16; falciform process on segment 20 of A1R in all specimens analysed (N=16), reaching beyond middle of apical segment, proximal surface of process rugose (Fig. <xref ref-type="fig" rid="F88">88G</xref>, <xref ref-type="fig" rid="F89">89I, J</xref>). Right CxP5 with well-developed distal process bearing short sensilla (Fig. <xref ref-type="fig" rid="F89">89E</xref>). Right Exp1P5 short, about 1.5 times wide than long; right Exp2P5 flattened, subtriangular in shape (Fig. <xref ref-type="fig" rid="F89">89C–D</xref>), wider than <!--PageBreak-->long, with swollen outer margin proximal to insertion of outer seta (Fig. <xref ref-type="fig" rid="F89">89A, C</xref>, <xref ref-type="fig" rid="F88">88B</xref>); outer seta slightly curved (Fig. <xref ref-type="fig" rid="F88">88B</xref>, <xref ref-type="fig" rid="F89">89C</xref>). Terminal claw strongly curved near tip (Figs <xref ref-type="fig" rid="F88">88D–F, H</xref>, <xref ref-type="fig" rid="F89">89F</xref>). Strong seta present on distal margin of CxP5L.</p><fig id="F88" position="float" orientation="portrait"><label>Figure 88.</label><caption><p><tp:taxon-name>“<tp:taxon-name-part taxon-name-part-type="genus">Diaptomus</tp:taxon-name-part>” <tp:taxon-name-part taxon-name-part-type="species">frutosae</tp:taxon-name-part></tp:taxon-name> male. <bold>A</bold> Ped4 and Ped5, showing details of spinule rows <bold>B</bold> P5 <bold>C</bold> Segments 11–16 of A1R <bold>D–F</bold> Different views of P5 <bold>G</bold> Segment 20 of A1R, showing falciform process <bold>H</bold> P5.</p></caption><graphic xmlns:xlink="http://www.w3.org/1999/xlink" xlink:href="zookeys-497-001-g088.jpg" position="float" orientation="portrait" xlink:type="simple" id="oo_42332.jpg"/></fig><fig id="F89" position="float" orientation="portrait"><label>Figure 89.</label><caption><p><tp:taxon-name>“<tp:taxon-name-part taxon-name-part-type="genus">Diaptomus</tp:taxon-name-part>” <tp:taxon-name-part taxon-name-part-type="species">frutosae</tp:taxon-name-part></tp:taxon-name> male, SEM photographs. <bold>A</bold> P5R, caudal view (300 µm) <bold>B</bold> P5L (50 µm) <bold>C</bold> Last segment of ExpP5L (200 µm) <bold>D</bold> P5 (100 µm) <bold>E</bold> Cx and Bsp of right P5 (100 µm) <bold>F</bold> Right P5, lateral view (200 µm) <bold>G</bold> Segments 12–14 of A1R (50 µm) <bold>H</bold> Segments 13 and 14, showing details of spinous process on segment 13 (50 µm) <bold>I</bold> Segment 20 of A1R (20 µm) <bold>J</bold> A1R (200 µm).</p></caption><graphic xmlns:xlink="http://www.w3.org/1999/xlink" xlink:href="zookeys-497-001-g089.jpg" position="float" orientation="portrait" xlink:type="simple" id="oo_42333.jpg"/></fig><p><bold>Adult female, body length 1346 µm.</bold> Incomplete suture present between Ped4 and Ped5; rows of strong spinules marking position of posterior margin of Ped4 (Figs <xref ref-type="fig" rid="F90">90A</xref>, <xref ref-type="fig" rid="F91">91B, C</xref>); lateral wings slightly asymmetrical, similar in size; both wings with sensilla at distal tip (Fig. <xref ref-type="fig" rid="F91">91A</xref>). GS symmetrical, approximately 1.8 times longer than wide; anterior part dilated, with swelling on left side larger than on right; sensilla on apex of each, about 1.8 times longer than wide; swelling on left side hemispherical, swelling on right more conical (Figs <xref ref-type="fig" rid="F90">90A</xref>, <xref ref-type="fig" rid="F91">91F</xref>). P5 symmetrical (Fig. <xref ref-type="fig" rid="F90">90B</xref>), with small <!--PageBreak-->conical process at outer distal corner of CxP5, bearing short, strong, triangular sensilla, about 1.5 times longer than wide. BspP5 with long outer seta, about twice length of EnpP5. EnpP5 one-segmented. Exp 3-segmented; lateral spine of Exp2 as long as external margin of Exp3 (Fig. <xref ref-type="fig" rid="F91">91D</xref>); external seta of Exp3 reaching one third length of <!--PageBreak--><!--PageBreak-->internal seta; internal seta almost reaching mid-length of terminal claw; terminal claw with comb of robust spinules in mid-section (Fig. <xref ref-type="fig" rid="F91">91E</xref>).</p><fig id="F90" position="float" orientation="portrait"><label>Figure 90.</label><caption><p><tp:taxon-name>“<tp:taxon-name-part taxon-name-part-type="genus">Diaptomus</tp:taxon-name-part>” <tp:taxon-name-part taxon-name-part-type="species">frutosae</tp:taxon-name-part></tp:taxon-name> female. <bold>A</bold> Posterior pedigers and GS <bold>B</bold> P5.</p></caption><graphic xmlns:xlink="http://www.w3.org/1999/xlink" xlink:href="zookeys-497-001-g090.jpg" position="float" orientation="portrait" xlink:type="simple" id="oo_42334.jpg"/></fig><fig id="F91" position="float" orientation="portrait"><label>Figure 91.</label><caption><p><tp:taxon-name>“<tp:taxon-name-part taxon-name-part-type="genus">Diaptomus</tp:taxon-name-part>” <tp:taxon-name-part taxon-name-part-type="species">frutosae</tp:taxon-name-part></tp:taxon-name> female, SEM photographs. <bold>A</bold> Dorsal view of female (500 µm) <bold>B, C</bold> Posterior pedigers, GS and urosome, in dorsal view, showing details of spinular ornamentation along posterior margin of Ped4 (<bold>B</bold> = 100 µm, <bold>C</bold> = 200 µm) <bold>D</bold> P5 (100 µm) <bold>E</bold> Exp3P5 and terminal claw (20 µm) <bold>F</bold> GS, ventral view (100 µm).</p></caption><graphic xmlns:xlink="http://www.w3.org/1999/xlink" xlink:href="zookeys-497-001-g091.jpg" position="float" orientation="portrait" xlink:type="simple" id="oo_42335.jpg"/></fig></tp:treatment-sec><tp:treatment-sec sec-type="Remarks"><title>Remarks.</title><p>The specimens were found in the middle part of the Paraná River (Fig. <xref ref-type="fig" rid="F92">92</xref>, RPAR-M2) and in the Yaciretá Reservoir (YACI-D). The species was relatively abundant in the samples and occurs in reservoirs and other water bodies near these locations, according to S. M. Frutos (pers. comm.). In a previous phylogenetic analysis, this species was placed close to the genus <italic><tp:taxon-name><tp:taxon-name-part taxon-name-part-type="genus">Scolodiaptomus</tp:taxon-name-part></tp:taxon-name></italic> Reid, 1987, which is monospecific [<italic><tp:taxon-name><tp:taxon-name-part taxon-name-part-type="genus">Scolodiaptomus</tp:taxon-name-part> <tp:taxon-name-part taxon-name-part-type="species">corderoi</tp:taxon-name-part></tp:taxon-name></italic> (Wright, 1936)], because they share important features such as the subtriangular shape of Exp2P5R and the presence of modified setae or spinous processes on segments 13, 15 and 16 of the male A1R. However, it is very unlikely that <tp:taxon-name>“<tp:taxon-name-part taxon-name-part-type="genus">Diaptomus</tp:taxon-name-part>” <tp:taxon-name-part taxon-name-part-type="species">curvatus</tp:taxon-name-part></tp:taxon-name> belongs to the genus <italic><tp:taxon-name><tp:taxon-name-part taxon-name-part-type="genus">Scolodiaptomus</tp:taxon-name-part></tp:taxon-name></italic>, which is characterised by an unornamented hyaline lamella on segment 20 of A1R and by the presence of a dorsal cylindrical process on the Ped3. Again, the affinities of this species need to be tested as part of a comprehensive phylogenetic analysis of Neotropical diaptomids. It is likely that this species could be assignable to a new genus.</p><fig id="F92" position="float" orientation="portrait"><label>Figure 92.</label><caption><p>Geographical distribution of <italic><tp:taxon-name><tp:taxon-name-part taxon-name-part-type="genus">Diaptomus</tp:taxon-name-part> <tp:taxon-name-part taxon-name-part-type="species">frutosae</tp:taxon-name-part></tp:taxon-name></italic> in de la Plata river basin.</p></caption><graphic xmlns:xlink="http://www.w3.org/1999/xlink" xlink:href="zookeys-497-001-g092.jpg" position="float" orientation="portrait" xlink:type="simple" id="oo_42336.jpg"/></fig><!--PageBreak--></tp:treatment-sec></tp:taxon-treatment>
